# Supplementary material for: Genomic Evolution of 11 Type Strains within Family Planctomycetaceae
Source: PLoS One. 2014 Jan 29;9(1):e86752. doi: 10.1371/journal.pone.0086752 (PMC3906078; doi:10.1371/journal.pone.0086752)
Supplement: Table S1 — Protein families among the 11 Planctomycetaceae genomes. (XLSX) [file pone.0086752.s005.xlsx]

## Sheet: Sheet1
Supplement table S1
Name	Blastopirellula marina	Gemmmate obscuriglobus	Isosphaera pallida	Pirellula staleyi	Planctomyces brasiliensis	Planctomyces limnophilus	Planctomyces maris	Rhodopirellula baltica	Schlesneria paludicola	Singulisphaera acidiphila	Zavarzinella Formosa
Blastopirellula marina	0	1594	2333	2140	1995	1957	2426	2540	1872	1928	1906
Gemmmate obscuriglobus	1594	0	1582	1669	1545	1600	1695	1754	1845	2465	1860
Isosphaera pallida	2333	1582	0	2094	2199	2249	2684	2417	1815	1963	1872
Pirellula staleyi	2140	1669	2094	0	2546	2303	2254	2328	1992	2131	2112
Planctomyces brasiliensis	1995	1545	2199	2546	0	2307	2412	2245	1882	2081	1970
Planctomyces limnophilus	1957	1600	2249	2303	2307	0	2354	2183	1928	2053	2007
Planctomyces maris	2426	1695	2684	2254	2412	2354	0	2821	2023	2346	2140
Rhodopirellula baltica	2540	1754	2417	2328	2245	2183	2821	0	2253	2576	2424
Schlesneria paludicola	1872	1845	1815	1992	1882	1928	2023	2253	0	2475	3344
Singulisphaera acidiphila	1928	2465	1963	2131	2081	2053	2346	2576	2475	0	2571
Zavarzinella Formosa	1906	1860	1872	2112	1970	2007	2140	2424	3344	2571	0
