# Supplementary material for: Genomic Evolution of 11 Type Strains within Family Planctomycetaceae
Source: PLoS One. 2014 Jan 29;9(1):e86752. doi: 10.1371/journal.pone.0086752 (PMC3906078; doi:10.1371/journal.pone.0086752)
Supplement: Table S2 — Gene distibution in the metabolic pathways of the 11 Planctomycetaceae genomes. (XLSX) [file pone.0086752.s006.xlsx]

## Sheet: kegg_final（以此为准）-2
Gene distibution in the metabolic pathways of the 11 Planctomycetaceae genomes
	Name	P.limnophilus	I.pallida	P.brasiliensis	P.staleyi	B.marina	R.baltica	P.maris	S.paludicola	G.obscuriglobus	S.acidiphila	Z.formosa
Core metabolic pathways:
Energy metabolism	Oxidative phosphorylation	51	42	36	48	43	37	42	59	46	58	52
Energy metabolism	Photosynthesis	8	9	8	9	9	15	16	10	7	15	13
Energy metabolism	Methane metabolism	27	32	34	37	30	34	37	40	37	36	43
Energy metabolism	Carbon fixation in photosynthetic organisms	15	11	14	15	14	14	15	21	13	18	17
Energy metabolism	Carbon fixation pathways in prokaryotes	15	24	20	20	16	22	21	25	26	25	25
Energy metabolism	Nitrogen metabolism	18	13	21	17	20	19	26	21	17	27	24
Energy metabolism	Sulfur metabolism	14	6	12	9	12	13	13	16	8	13	9
Carbohydrate metabolism	Glycolysis / Gluconeogenesis	32	33	30	35	29	36	38	40	31	38	38
Carbohydrate metabolism	Citrate cycle (TCA cycle)	15	20	19	18	17	18	20	20	26	23	24
Carbohydrate metabolism	Pentose phosphate pathway	24	20	24	23	23	24	33	35	22	33	35
Carbohydrate metabolism	Pentose and glucuronate interconversions	18	14	18	17	18	24	22	25	15	23	19
Carbohydrate metabolism	Fructose and mannose metabolism	22	25	33	27	28	42	27	24	34	51	28
Carbohydrate metabolism	Galactose metabolism	10	13	11	11	11	15	8	11	14	23	12
Carbohydrate metabolism	Ascorbate and aldarate metabolism	6	5	7	6	6	10	8	10	6	13	8
Carbohydrate metabolism	Starch and sucrose metabolism	20	19	18	17	22	30	23	19	28	26	27
Carbohydrate metabolism	Amino sugar and nucleotide sugar metabolism	31	38	34	30	39	43	32	37	39	55	34
Carbohydrate metabolism	Inositol phosphate metabolism	7	8	11	8	9	11	13	15	9	14	6
Carbohydrate metabolism	Pyruvate metabolism	22	28	25	27	26	29	32	31	35	35	40
Carbohydrate metabolism	Glyoxylate and dicarboxylate metabolism	11	20	12	16	10	13	13	24	21	20	19
Carbohydrate metabolism	Propanoate metabolism	12	19	12	14	13	16	13	29	17	25	21
Carbohydrate metabolism	Butanoate metabolism	14	18	15	16	11	17	16	21	26	34	23
Carbohydrate metabolism	C5-Branched dibasic acid metabolism	6	8	6	6	4	6	6	6	8	11	7
Amino acid metabolism	Alanine, aspartate and glutamate metabolism	23	23	25	22	22	23	30	24	24	33	20
Amino acid metabolism	Glycine, serine and threonine metabolism	21	25	25	26	25	25	35	28	29	31	33
Amino acid metabolism	Cysteine and methionine metabolism	25	20	20	22	24	23	22	28	20	24	29
Amino acid metabolism	Valine, leucine and isoleucine degradation	6	18	10	11	6	11	9	24	15	18	15
Amino acid metabolism	Valine, leucine and isoleucine biosynthesis	17	18	16	16	15	18	18	19	17	24	16
Amino acid metabolism	Lysine biosynthesis	15	12	17	15	19	16	21	20	16	15	17
Amino acid metabolism	Lysine degradation	5	10	9	9	5	8	12	17	13	19	14
Amino acid metabolism	Arginine and proline metabolism	31	29	33	28	34	30	35	36	31	42	31
Amino acid metabolism	Histidine metabolism	14	14	13	16	16	24	18	21	14	26	16
Amino acid metabolism	Tyrosine metabolism	14	15	16	18	16	34	24	27	23	35	28
Amino acid metabolism	Phenylalanine metabolism	8	5	6	8	7	6	5	6	13	8	10
Amino acid metabolism	Tryptophan metabolism	8	9	9	10	9	9	11	18	11	16	13
Amino acid metabolism	Phenylalanine, tyrosine and tryptophan biosynthesis	19	20	22	24	21	23	21	19	20	22	20
Metabolism of other amino acids	beta-Alanine metabolism	6	7	7	7	5	8	7	16	8	10	8
Metabolism of other amino acids	Taurine and hypotaurine metabolism	3	4	4	3	5	4	4	5	5	6	7
Metabolism of other amino acids	Phosphonate and phosphinate metabolism	1	2	3	2	2	1	6	1	3	3	1
Metabolism of other amino acids	Selenocompound metabolism	6	10	8	12	11	11	8	11	9	18	10
Metabolism of other amino acids	Cyanoamino acid metabolism	3	6	2	6	3	1	2	4	3	6	4
Metabolism of other amino acids	Glutathione metabolism	8	12	8	9	6	10	8	10	11	11	12
Lipid metabolism	metabolism	19	21	21	26	24	23	24	26	30	35	30
Lipid metabolism	Fatty acid metabolism	10	10	12	14	8	14	13	26	15	20	13
Lipid metabolism	Steroid biosynthesis	5	3	4	5	5	6	7	6	5	4	6
Lipid metabolism	Steroid hormone biosynthesis	9	3	22	5	8	17	16	11	6	8	13
Lipid metabolism	Glycerolipid metabolism	9	10	9	9	8	10	9	10	12	15	12
Lipid metabolism	Glycerophospholipid metabolism	15	11	13	16	13	20	17	15	20	25	18
Lipid metabolism	Arachidonic acid metabolism	2	3	2	3	2	1	2	3	4	3	5
Lipid metabolism	Linoleic acid metabolism	6	2	4	8	6	9	6	5	11	16	11
Lipid metabolism	Sphingolipid metabolism	13	4	32	12	16	36	26	14	8	14	16
Lipid metabolism	Biosynthesis of unsaturated fatty acids	8	6	11	14	13	15	17	17	24	18	19
Nucleotide metabolism	Purine metabolism	49	56	53	60	59	56	51	58	64	76	69
Nucleotide metabolism	Pyrimidine metabolism	34	38	36	41	41	47	32	40	45	51	44
Metabolism of cofactors and vitamins	Ubiquinone and other terpenoid-quinone biosynthesis	10	15	9	9	9	7	13	10	15	21	11
Metabolism of cofactors and vitamins	One carbon pool by folate	11	12	10	12	9	12	11	12	14	13	14
Metabolism of cofactors and vitamins	Thiamine metabolism	8	9	8	9	9	10	9	7	6	7	9
Metabolism of cofactors and vitamins	Riboflavin metabolism	6	5	7	5	6	6	5	5	6	7	5
Metabolism of cofactors and vitamins	Vitamin B6 metabolism	4	4	5	5	4	5	7	6	6	9	7
Metabolism of cofactors and vitamins	Nicotinate and nicotinamide metabolism	10	15	11	12	15	15	14	9	14	13	14
Metabolism of cofactors and vitamins	Pantothenate and CoA biosynthesis	17	17	15	15	12	19	14	17	16	19	16
Metabolism of cofactors and vitamins	Biotin metabolism	5	8	6	8	3	6	5	5	4	13	8
Metabolism of cofactors and vitamins	Lipoic acid metabolism	4	4	3	4	3	3	4	4	2	4	3
Metabolism of cofactors and vitamins	Folate biosynthesis	11	13	18	13	11	17	16	12	10	15	13
Metabolism of cofactors and vitamins	Retinol metabolism	5	4	6	6	3	8	6	7	4	7	5
Metabolism of cofactors and vitamins	Porphyrin and chlorophyll metabolism	20	22	18	19	18	16	18	18	21	35	23
Glycan biosynthesis and metabolism	N-Glycan biosynthesis	5	7	6	5	6	7	7	3	6	14	9
Glycan biosynthesis and metabolism	Other glycan degradation	5	3	5	4	5	6	5	6	5	6	5
Glycan biosynthesis and metabolism	Glycosaminoglycan degradation	5	3	17	8	8	21	12	7	1	7	4
Glycan biosynthesis and metabolism	Lipopolysaccharide biosynthesis	15	16	15	15	16	11	14	18	17	21	13
Glycan biosynthesis and metabolism	Peptidoglycan biosynthesis	11	4	14	6	4	4	10	11	6	5	4
Metabolism of terpenoids and polyketides	Tetracycline biosynthesis	3	3	3	3	2	4	3	3	3	3	3
Metabolism of terpenoids and polyketides	Polyketide sugar unit biosynthesis	6	7	7	3	7	4	7	8	7	8	5
Metabolism of terpenoids and polyketides	Terpenoid backbone biosynthesis	10	12	11	11	10	10	12	13	11	10	11
Metabolism of terpenoids and polyketides	Limonene and pinene degradation	6	8	11	6	9	23	12	17	8	23	18
Metabolism of terpenoids and polyketides	Carotenoid biosynthesis	2	5	2	2	1	2	2	1	2	4	4
Metabolism of terpenoids and polyketides	Zeatin biosynthesis	1	1	1	1	1	1	1	1	1	1	1
Metabolism of terpenoids and polyketides	Biosynthesis of ansamycins	4	2	3	4	3	4	4	6	3	5	3
Metabolism of terpenoids and polyketides	Biosynthesis of vancomycin group antibiotics	3	3	4	1	2	3	4	3	2	4	2
Folding, sorting and degradation	Protein export	4	3	3	3	1	3	4	5	4	3	6
Folding, sorting and degradation	Sulfur relay system	5	7	6	5	5	6	6	6	8	7	7
Folding, sorting and degradation	RNA degradation	8	7	9	8	10	15	12	10	10	11	10
Replication and repair	DNA replication	10	11	11	11	10	13	9	11	13	15	13
Replication and repair	Base excision repair	8	11	14	8	12	14	10	16	14	14	10
Replication and repair	Nucleotide excision repair	9	9	9	6	7	6	8	9	10	9	7
Replication and repair	Mismatch repair	15	16	16	13	12	13	13	14	11	19	15
Replication and repair	Homologous recombination	11	10	10	10	9	11	10	11	12	16	13
Translation	Aminoacyl-tRNA biosynthesis	27	28	26	28	24	28	28	29	26	30	27
Transcription	RNA polymerase	5	5	5	6	7	6	4	5	5	5	5
Translation	Ribosome biogenesis in eukaryotes	1	1	1	1	1	1	1	1	1	1	1
Translation	RNA transport	3	1	2	1	1	1	3	2	3	1	3
Signal transduction	Two-component system	21	11	25	32	26	20	23	49	54	44	46
Signal transduction	Phosphatidylinositol signaling system	5	3	5	5	6	7	4	4	6	5	4
Membrane transport	ABC transporters	8	9	10	10	5	10	10	15	10	15	10
Membrane transport	Phosphotransferase system (PTS)	3	4	3	3	4	4	3	3	2	4	3
Biosynthesis of other secondary metabolites	Novobiocin biosynthesis	3	3	3	4	4	5	3	3	4	4	3
Biosynthesis of other secondary metabolites	Streptomycin biosynthesis	15	15	19	12	17	17	20	23	17	18	12
Biosynthesis of other secondary metabolites	Butirosin and neomycin biosynthesis	2	3	2	3	2	3	2	2	2	3	2
Biosynthesis of other secondary metabolites	Isoquinoline alkaloid biosynthesis	2	1	1	2	2	2	1	1	4	3	4
Biosynthesis of other secondary metabolites	Tropane, piperidine and pyridine alkaloid biosynthesis	4	2	7	4	6	6	4	5	7	6	5
Xenobiotics biodegradation and metabolism	Chlorocyclohexane and chlorobenzene degradation	7	3	5	2	5	10	6	4	6	9	5
Xenobiotics biodegradation and metabolism	Benzoate degradation	6	11	9	5	9	18	8	18	11	29	24
Xenobiotics biodegradation and metabolism	Bisphenol degradation	8	2	10	10	10	16	10	8	14	20	16
Xenobiotics biodegradation and metabolism	Toluene degradation	5	4	3	2	2	7	5	3	4	6	5
Xenobiotics biodegradation and metabolism	Polycyclic aromatic hydrocarbon degradation	2	2	5	6	8	15	9	10	5	13	5
Xenobiotics biodegradation and metabolism	Chloroalkane and chloroalkene degradation	16	9	15	18	13	27	20	17	20	27	21
Xenobiotics biodegradation and metabolism	Naphthalene degradation	8	10	11	10	8	21	12	15	10	20	20
Xenobiotics biodegradation and metabolism	Aminobenzoate degradation	8	9	22	13	12	31	16	15	12	21	20
Xenobiotics biodegradation and metabolism	Ethylbenzene degradation	2	4	5	3	3	12	5	8	4	11	11
Xenobiotics biodegradation and metabolism	Caprolactam degradation	3	2	6	4	6	8	3	9	5	8	6
Xenobiotics biodegradation and metabolism	Metabolism of xenobiotics by cytochrome P450	5	5	6	8	3	8	7	6	4	9	6
Xenobiotics biodegradation and metabolism	Drug metabolism - cytochrome P450	6	5	6	8	2	8	7	6	4	9	8
Xenobiotics biodegradation and metabolism	Drug metabolism - other enzymes	4	5	5	5	5	5	5	9	6	7	7
Cell growth and death	Cell cycle - Caulobacter	6	7	5	4	4	5	6	5	6	7	5
Cell growth and death	Meiosis - yeast	3	5	5	6	4	4	2	4	5	7	7
Transport and catabolism	Lysosome	9	5	26	15	16	39	23	11	4	12	8
Transport and catabolism	Peroxisome	2	3	5	3	4	5	7	6	6	5	5
Endocrine system	PPAR signaling pathway	2	2	4	4	3	6	3	6	8	2	4
Endocrine system	Insulin signaling pathway	1	2	2	2	2	1	1	2	3	2	1
Nervous system	Glutamatergic synapse	4	2	3	3	2	1	4	3	2	3	2
Environmental adaptation	Plant-pathogen interaction	1	1	1	1	1	1	1	1	1	1	1
Endocrine and metabolic diseases	Type II diabetes mellitus	1	1	1	1	1	1	1	1	2	1	1
Neurodegenerative diseases	Alzheimer's disease	2	2	1	3	2	1	2	2	1	2	2
Neurodegenerative diseases	Huntington's disease	2	2	2	3	4	1	5	2	2	4	3
Dispensable metabolic pathways:
Metabolism of other amino acids	D-Alanine metabolism	1	2	3	2	0	1	1	1	1	1	1
Metabolism of other amino acids	D-Arginine and D-ornithine metabolism	0	1	0	0	0	0	0	0	0	1	0
Metabolism of other amino acids	D-Glutamine and D-glutamate metabolism	4	1	3	1	0	1	4	2	1	1	1
Lipid metabolism	alpha-Linolenic acid metabolism	0	0	0	2	1	0	0	2	0	2	0
Lipid metabolism	Ether lipid metabolism	0	0	0	2	0	1	1	0	0	0	1
Lipid metabolism	Primary bile acid biosynthesis	2	0	1	1	3	1	2	1	0	0	0
Lipid metabolism	Secondary bile acid biosynthesis	2	0	1	1	3	1	2	1	0	0	0
Lipid metabolism	Synthesis and degradation of ketone bodies	0	1	1	1	0	0	2	1	2	1	1
Glycan biosynthesis and metabolism	Glycosphingolipid biosynthesis - ganglio series	0	0	1	0	1	1	0	2	0	1	1
Glycan biosynthesis and metabolism	Glycosphingolipid biosynthesis - globo series	0	0	1	0	2	1	0	2	0	1	1
Metabolism of terpenoids and polyketides	Biosynthesis of 12-, 14- and 16-membered macrolides	2	2	0	0	0	1	0	4	1	3	3
Metabolism of terpenoids and polyketides	Biosynthesis of siderophore group nonribosomal peptides	0	0	3	0	1	2	0	2	1	4	2
Metabolism of terpenoids and polyketides	Geraniol degradation	1	3	2	3	3	2	0	9	3	5	3
Folding, sorting and degradation	Protein processing in endoplasmic reticulum	0	0	0	1	0	0	0	0	1	0	0
Folding, sorting and degradation	Ubiquitin mediated proteolysis	0	1	0	2	1	0	0	0	0	2	0
Transcription	Basal transcription factors	0	2	0	0	0	0	0	0	1	1	1
Transcription	Spliceosome	0	0	0	1	1	1	0	0	1	0	0
Signal transduction	Calcium signaling pathway	1	0	0	1	0	0	1	1	0	0	0
Signal transduction	ErbB signaling pathway	1	0	0	1	0	0	1	1	0	0	0
Signal transduction	MAPK signaling pathway	1	0	1	1	0	0	0	0	2	0	0
Signal transduction	MAPK signaling pathway - yeast	0	0	0	1	1	0	1	0	1	1	5
Signal transduction	Notch signaling pathway	0	0	0	1	0	0	1	0	0	1	0
Signal transduction	Wnt signaling pathway	1	0	0	1	0	0	1	1	0	0	0
Biosynthesis of other secondary metabolites	beta-Lactam resistance	0	1	0	1	0	0	0	0	1	3	2
Biosynthesis of other secondary metabolites	Betalain biosynthesis	0	0	0	0	0	0	0	0	2	1	0
Biosynthesis of other secondary metabolites	Flavonoid biosynthesis	1	2	0	0	0	1	1	3	3	1	1
Biosynthesis of other secondary metabolites	Penicillin and cephalosporin biosynthesis	1	3	1	1	0	1	0	1	2	4	3
Biosynthesis of other secondary metabolites	Phenylpropanoid biosynthesis	2	1	1	2	0	1	1	0	2	2	0
Biosynthesis of other secondary metabolites	Stilbenoid, diarylheptanoid and gingerol biosynthesis	0	0	2	1	0	2	2	0	1	0	0
Xenobiotics biodegradation and metabolism	Atrazine degradation	1	1	1	0	1	3	1	4	1	6	2
Xenobiotics biodegradation and metabolism	DDT degradation	0	0	0	1	0	0	0	2	1	1	1
Xenobiotics biodegradation and metabolism	Dioxin degradation	1	0	1	0	0	1	0	2	0	2	0
Xenobiotics biodegradation and metabolism	Fluorobenzoate degradation	4	2	1	0	1	4	3	1	3	5	3
Xenobiotics biodegradation and metabolism	Nitrotoluene degradation	0	0	2	2	3	1	3	5	0	4	0
Xenobiotics biodegradation and metabolism	Styrene degradation	0	3	0	3	2	0	1	2	2	2	2
Cell growth and death	Cell cycle	1	0	0	1	0	0	1	0	0	1	0
Cell growth and death	Oocyte meiosis	1	0	0	1	0	0	1	1	0	0	0
Cell growth and death	p53 signaling pathway	1	0	0	0	0	0	0	0	0	1	0
Cell motility	Bacterial chemotaxis	5	0	7	14	12	5	6	27	26	20	18
Cell motility	Flagellar assembly	1	0	1	1	1	1	1	2	1	0	1
Circulatory system	Cardiac muscle contraction	1	1	0	1	2	0	1	1	0	1	1
Immune system	RIG-I-like receptor signaling pathway	0	0	0	0	0	0	0	0	1	1	0
Digestive system	Carbohydrate digestion and absorption	0	0	0	0	0	1	1	0	1	0	0
Digestive system	Gastric acid secretion	1	0	0	1	0	0	1	1	0	0	0
Digestive system	Protein digestion and absorption	3	2	1	1	1	1	1	0	4	2	3
Endocrine system	Adipocytokine signaling pathway	0	0	1	1	0	1	0	1	3	0	0
Endocrine system	GnRH signaling pathway	1	0	0	2	0	0	1	1	0	0	0
Endocrine system	Melanogenesis	1	0	0	1	0	0	1	1	1	1	0
Nervous system	Long-term potentiation	1	0	0	1	0	0	1	1	0	0	0
Nervous system	Neurotrophin signaling pathway	1	0	0	1	0	0	1	1	2	0	0
Excretory system	Proximal tubule bicarbonate reclamation	2	1	1	1	0	1	3	1	2	1	1
Environmental adaptation	Circadian rhythm - plant	1	1	0	0	0	1	1	2	1	0	1
Sensory system	Olfactory transduction	1	0	0	1	0	0	1	1	0	0	0
Sensory system	Phototransduction - fly	1	0	0	1	0	0	1	1	0	0	0
Cancers: Specific types	Chronic myeloid leukemia	0	0	0	1	0	0	1	0	1	1	0
Cancers: Specific types	Glioma	1	0	0	1	0	0	1	1	0	0	0
Cancers: Specific types	Renal cell carcinoma	1	1	1	1	1	1	1	1	1	1	0
Immune diseases	Primary immunodeficiency	0	1	0	0	0	0	1	0	0	1	1
Infectious diseases: Bacterial	Epithelial cell signaling in Helicobacter pylori infection	1	1	0	1	1	1	1	2	2	3	1
Infectious diseases: Bacterial	Staphylococcus aureus infection	0	0	1	0	0	0	1	0	0	0	0
Infectious diseases: Bacterial	Tuberculosis	1	0	0	1	0	0	1	1	0	0	0
Infectious diseases: Parasitic	African trypanosomiasis	0	1	0	0	0	0	0	0	0	1	0
Infectious diseases: Parasitic	Chagas disease (American trypanosomiasis)	0	1	0	0	0	0	0	0	1	0	0
Infectious diseases: Parasitic	Toxoplasmosis	1	0	0	1	0	0	0	0	1	0	0
Neurodegenerative diseases	Amyotrophic lateral sclerosis (ALS)	0	0	1	0	3	1	3	1	2	1	1
Neurodegenerative diseases	Parkinson's disease	1	1	0	1	2	0	1	1	0	1	1
Neurodegenerative diseases	Prion diseases	0	0	0	0	1	0	2	0	0	1	0
Endocrine and metabolic diseases	Type I diabetes mellitus	0	1	1	0	1	0	1	0	0	0	0
Unique metabolic pathways:
Energy metabolism	Photosynthesis - antenna proteins	0	1	0	0	0	0	0	0	0	0	0
Glycan biosynthesis and metabolism	Glycosaminoglycan biosynthesis - chondroitin sulfate	1	0	0	0	0	0	0	0	0	0	0
Glycan biosynthesis and metabolism	Other types of O-glycan biosynthesis	0	0	0	0	0	0	1	0	0	0	0
Glycan biosynthesis and metabolism	Various types of N-glycan biosynthesis	0	0	0	0	0	0	0	0	0	1	0
Metabolism of terpenoids and polyketides	Biosynthesis of type II polyketide backbone	0	0	1	0	0	0	0	0	0	0	0
Metabolism of terpenoids and polyketides	Biosynthesis of type II polyketide products	0	0	0	0	0	1	0	0	0	0	0
Signal transduction	VEGF signaling pathway	0	0	0	1	0	0	0	0	0	0	0
Signal transduction	Jak-STAT signaling pathway	0	0	0	0	0	0	1	0	0	0	0
Signaling molecules and interaction	Cytokine-cytokine receptor interaction	0	0	0	0	0	0	1	0	0	0	0
Biosynthesis of other secondary metabolites	Indole alkaloid biosynthesis	0	0	0	0	0	0	0	0	1	0	0
Biosynthesis of other secondary metabolites	Caffeine metabolism	0	0	0	0	0	0	0	0	0	2	0
Cell growth and death	Apoptosis	0	0	0	0	0	0	0	0	1	0	0
Cell growth and death	Cell cycle - yeast	1	0	0	0	0	0	0	0	0	0	0
Transport and catabolism	Phagosome	0	0	0	0	0	0	0	0	0	0	1
Circulatory system	Vascular smooth muscle contraction	0	0	0	1	0	0	0	0	0	0	0
Development	Osteoclast differentiation	0	0	0	0	0	0	0	0	1	0	0
Digestive system	Mineral absorption	0	1	0	0	0	0	0	0	0	0	0
Digestive system	Pancreatic secretion	0	0	0	1	0	0	0	0	0	0	0
Digestive system	Fat digestion and absorption	0	0	0	1	0	0	0	0	0	0	0
Digestive system	Bile secretion	0	0	0	1	0	0	0	0	0	0	0
Immune system	Fc epsilon RI signaling pathway	0	0	0	1	0	0	0	0	0	0	0
Immune system	Hematopoietic cell lineage	0	0	0	0	0	0	1	0	0	0	0
Immune system	Chemokine signaling pathway	0	0	0	0	0	0	0	0	1	0	0
Immune system	Toll-like receptor signaling pathway	0	0	0	0	0	0	0	0	1	0	0
Immune system	NOD-like receptor signaling pathway	0	0	0	0	0	0	0	0	1	0	0
Immune system	Cytosolic DNA-sensing pathway	0	0	0	0	0	0	0	0	1	0	0
Immune system	T cell receptor signaling pathway	0	0	0	0	0	0	0	0	1	0	0
Immune system	B cell receptor signaling pathway	0	0	0	0	0	0	0	0	1	0	0
Excretory system	Vasopressin-regulated water reabsorption	0	0	0	0	0	0	0	0	0	0	1
Nervous system	Long-term depression	0	0	0	1	0	0	0	0	0	0	0
Cancers: Specific types	Pancreatic cancer	0	0	0	0	0	0	0	0	1	0	0
Cancers: Specific types	Prostate cancer	0	0	0	0	0	0	0	0	1	0	0
Cancers: Specific types	Bladder cancer	0	0	0	0	0	0	0	0	1	0	0
Cancers: Specific types	Acute myeloid leukemia	0	0	0	0	0	0	0	0	1	0	0
Cancers: Specific types	Small cell lung cancer	0	0	0	0	0	0	0	0	1	0	0
Immune diseases	Autoimmune thyroid disease	0	0	0	0	0	0	1	0	0	0	0
Infectious diseases: Bacterial	Pertussis	0	0	0	0	1	0	0	0	0	0	0
Infectious diseases: Bacterial	Vibrio cholerae pathogenic cycle	0	0	0	0	0	0	0	0	1	0	0
Infectious diseases: Viral	Hepatitis C	0	0	0	0	0	0	0	0	1	0	0
Infectious diseases: Viral	Influenza A	0	0	0	0	0	0	0	0	1	0	0
