# Supplementary material for: Genomic Evolution of 11 Type Strains within Family Planctomycetaceae
Source: PLoS One. 2014 Jan 29;9(1):e86752. doi: 10.1371/journal.pone.0086752 (PMC3906078; doi:10.1371/journal.pone.0086752)
Supplement: Table S3 — Genes in the GIs of the five completed Planctomycetaceae genomes. (XLSX) [file pone.0086752.s007.xlsx]

## Sheet: R. baltica
Protein ID	Coordinates	Locus ID	Gene Name	Product
NP_870157.1	6360641..6361474(1)			zinc metalloendopeptidase
NP_864279.1	611479..612024(1)			type IV pilin-like protein
NP_870064.1	6265363..6266544(1)			type I restriction modification enzyme, S subunit
NP_870065.1	6266567..6269980(1)			type I restriction enzyme, R protein
NP_870063.1	6263708..6265366(1)			type I restriction enzyme M protein
NP_870080.1	6278533..6280191(1)			type I restriction enzym, M protein
	426431..426504(-1)			tRNA-OTHER
	425584..425655(-1)			tRNA-Leu
	6260778..6260850(1)			tRNA-Cys
	231979..232052(1)			tRNA-Asp
	426774..426845(-1)			tRNA-Asn
NP_869901.1	6127205..6128599(-1)			transposase-like protein
NP_867784.1	3953590..3954717(1)		y4qJ	transposase y4qj
NP_864271.1	606838..607128(1)			transposase A
NP_866952.1	3087346..3087636(-1)			transposase A
NP_870159.1	6361950..6362240(1)			transposase A
NP_863681.1	18668..19417(-1)			transposase
NP_864074.1	421117..422328(-1)			transposase
NP_864083.1	427858..429036(-1)			transposase
NP_864087.1	429942..430241(1)			transposase
NP_864088.1	430238..431110(1)			transposase
NP_864145.1	490025..491152(-1)			transposase
NP_864151.1	493076..494203(-1)			transposase
NP_864165.1	503765..504892(-1)			transposase
NP_864270.1	605975..606781(-1)			transposase
NP_864272.1	607131..608009(1)			transposase
NP_864273.1	608055..608435(-1)			transposase
NP_864282.1	612786..613154(1)			transposase
NP_866039.1	2233917..2234846(-1)			transposase
NP_866330.1	2465768..2467084(1)			transposase
NP_866951.1	3086465..3087343(-1)			transposase
NP_867022.1	3150246..3151547(-1)			transposase
NP_867100.1	3235937..3237064(1)			transposase
NP_867413.1	3561015..3562985(-1)			transposase
NP_867414.1	3562975..3563853(-1)			transposase
NP_869136.1	5337287..5338162(1)			transposase
NP_869923.1	6152514..6153383(1)			transposase
NP_870913.1	7081765..7083066(1)			transposase
NP_870923.1	7087064..7087501(-1)			transmembrane protein- transporter
NP_866947.1	3082965..3083636(-1)			transcriptional regulator
NP_866949.1	3084242..3084823(-1)			transcriptional regulator
NP_869918.1	6142717..6143733(1)		iuvY	transcriptional activator protein ilvY
NP_867789.1	3955956..3956351(1)			transcription factor SP1
NP_870910.1	7078691..7079314(-1)		dsbD	thiol:disulfide interchange protein
NP_869913.1	6134657..6136312(-1)			telomerase-1
NP_870912.1	7079642..7081960(-1)			subtilisin proteinase-like protein
NP_870149.1	6331874..6333352(-1)		strI	streptomycin biosynthesis protein strI
NP_870073.1	6274366..6275235(1)		strR	streptomycin biosynthesis operon regulatory protein
NP_863679.1	17846..18328(-1)			signal peptide
NP_863904.1	231337..231744(1)			signal peptide
NP_863907.1	233429..233737(1)			signal peptide
NP_864081.1	426227..426385(-1)			signal peptide
NP_864095.1	434151..434627(1)			signal peptide
NP_864143.1	489282..489677(1)			signal peptide
NP_864170.1	506479..506949(1)			signal peptide
NP_864173.1	507238..507945(1)			signal peptide
NP_864262.1	603031..603498(1)			signal peptide
NP_864278.1	610941..611396(1)			signal peptide
NP_864280.1	612144..612635(1)			signal peptide
NP_865897.1	2110438..2111625(1)			signal peptide
NP_866328.1	2464977..2465273(1)			signal peptide
NP_867024.1	3152367..3152807(1)			signal peptide
NP_867780.1	3951505..3951717(-1)			signal peptide
NP_869132.1	5334744..5335766(-1)			signal peptide
NP_869900.1	6125647..6127269(1)			signal peptide
NP_869902.1	6128704..6129624(1)			signal peptide
NP_870155.1	6359561..6360256(1)			signal peptide
NP_870922.1	7086585..7086761(-1)			signal peptide
NP_866943.1	3081263..3082249(-1)			serine/threonine-protein kinase
NP_869921.1	6146708..6152407(1)			serine/threonine-protein kinase
NP_867781.1	3951653..3952438(-1)		sprE	sepiapterin reductase
NP_870057.1	6256871..6258829(-1)			sensory transduction histidine kinase
NP_864277.1	610360..610857(1)			ribosomal-protein-alanine acetyltransferase
NP_870144.1	6329915..6330736(-1)		rrmA	ribosomal RNA large subunit methyltransferase A
NP_864090.1	431574..432953(1)			reverse transcriptase/maturase
NP_866340.1	2472731..2476540(-1)			reverse transcriptase like protein
NP_870081.1	6280188..6281357(1)		hsdS	restriction modification system S chain-like protein
NP_869915.1	6138517..6141957(-1)		afsR-g	regulatory protein afsR
NP_870067.1	6271177..6272688(-1)			preprotein translocase SecA chain
NP_869420.1	5647066..5648352(-1)			polysaccharide biosynthesis related protein
NP_864964.1	1289514..1290824(-1)			poly(glycerol-phosphate) alpha-glucosyltransferase
NP_865891.1	2105146..2105904(1)			partition protein
NP_864077.1	422908..424260(1)			Na+/H+ antiporter
NP_864986.1	1304887..1305777(-1)			methyltransferase
NP_869424.1	5651763..5652902(-1)			mannosyltransferase
NP_869425.1	5652865..5654064(-1)			mannosyl transferase
NP_864981.1	1302420..1303754(-1)			LPS biosynthesis RfbU related protein
NP_864157.1	498338..500020(-1)		lldP	L-lactate permease
NP_869909.1	6131652..6132548(-1)		lexA	lexA repressor
NP_870082.1	6281254..6282816(-1)			kinesin Unc104/KIF1a-like protein
NP_869131.1	5333967..5334593(1)			intracellular proteinase I
NP_867783.1	3952745..3953593(1)		y4qJ	integrase/recombinase y4qk
NP_867099.1	3235092..3235940(1)			integrase/recombinase
NP_864146.1	491254..491937(-1)			integrase
NP_864166.1	504889..505476(-1)			integrase
NP_864264.1	603844..604059(-1)			integrase
NP_869137.1	5338185..5339486(1)			InsA (transposase)
NP_864285.1	613667..615037(-1)			iduronate sulfatase
NP_863675.1	15460..15627(-1)			hypothetical protein
NP_863676.1	15692..16483(-1)			hypothetical protein
NP_863677.1	16591..17700(-1)			hypothetical protein
NP_863678.1	17693..17839(-1)			hypothetical protein
NP_863680.1	18331..18636(1)			hypothetical protein
NP_863682.1	19461..19922(-1)			hypothetical protein
NP_863683.1	20053..20550(-1)			hypothetical protein
NP_863684.1	20627..20791(-1)			hypothetical protein
NP_863685.1	20825..21127(-1)			hypothetical protein
NP_863903.1	229809..231377(1)			hypothetical protein
NP_863905.1	231791..231988(1)			hypothetical protein
NP_863906.1	232161..233408(1)			hypothetical protein
NP_863908.1	233878..234756(1)			hypothetical protein
NP_863909.1	234881..235261(1)			hypothetical protein
NP_863911.1	236794..236904(-1)			hypothetical protein
NP_863912.1	236928..237320(-1)			hypothetical protein
NP_864073.1	420625..420963(1)			hypothetical protein
NP_864075.1	422341..422529(-1)			hypothetical protein
NP_864076.1	422526..422726(-1)			hypothetical protein
NP_864078.1	424501..424962(1)			hypothetical protein
NP_864079.1	424970..425245(1)			hypothetical protein
NP_864080.1	425294..425506(-1)			hypothetical protein
NP_864082.1	426456..426674(1)			hypothetical protein
NP_864084.1	429085..429444(-1)			hypothetical protein
NP_864085.1	429550..429768(-1)			hypothetical protein
NP_864086.1	429749..429985(-1)			hypothetical protein
NP_864089.1	431107..431538(-1)			hypothetical protein
NP_864091.1	432966..433259(1)			hypothetical protein
NP_864092.1	433321..433638(1)			hypothetical protein
NP_864093.1	433535..433771(-1)			hypothetical protein
NP_864094.1	433831..434184(-1)			hypothetical protein
NP_864140.1	488470..488799(-1)			hypothetical protein
NP_864141.1	488758..489126(1)			hypothetical protein
NP_864142.1	489145..489258(1)			hypothetical protein
NP_864144.1	489774..490400(-1)			hypothetical protein
NP_864147.1	492023..492148(-1)			hypothetical protein
NP_864148.1	492159..492278(1)			hypothetical protein
NP_864149.1	492306..492716(1)			hypothetical protein
NP_864150.1	492825..493451(-1)			hypothetical protein
NP_864152.1	494267..494524(-1)			hypothetical protein
NP_864153.1	494630..494833(-1)			hypothetical protein
NP_864154.1	494838..496547(-1)			hypothetical protein
NP_864155.1	496342..498192(-1)			hypothetical protein
NP_864156.1	498189..498341(-1)			hypothetical protein
NP_864158.1	500121..500420(1)			hypothetical protein
NP_864160.1	501755..502459(-1)			hypothetical protein
NP_864161.1	502128..502904(1)			hypothetical protein
NP_864162.1	502308..503045(-1)			hypothetical protein
NP_864163.1	503004..503387(1)			hypothetical protein
NP_864164.1	503514..504140(-1)			hypothetical protein
NP_864167.1	505439..505738(-1)			hypothetical protein
NP_864168.1	505900..506019(1)			hypothetical protein
NP_864169.1	506032..506475(1)			hypothetical protein
NP_864171.1	507068..507280(-1)			hypothetical protein
NP_864172.1	507079..507840(-1)			hypothetical protein
NP_864174.1	508101..509411(-1)			hypothetical protein
NP_864261.1	602343..602987(-1)			hypothetical protein
NP_864263.1	603172..603621(-1)			hypothetical protein
NP_864265.1	603998..604384(1)			hypothetical protein
NP_864266.1	604378..604656(1)			hypothetical protein
NP_864267.1	604706..604972(1)			hypothetical protein
NP_864268.1	605059..605553(1)			hypothetical protein
NP_864269.1	605675..605971(-1)			hypothetical protein
NP_864275.1	609563..609694(-1)			hypothetical protein
NP_864276.1	609661..610227(-1)			hypothetical protein
NP_864281.1	612629..612754(-1)			hypothetical protein
NP_864283.1	613202..613408(-1)			hypothetical protein
NP_864284.1	613431..613703(-1)			hypothetical protein
NP_864959.1	1287232..1287390(1)			hypothetical protein
NP_864960.1	1287335..1287487(-1)			hypothetical protein
NP_864961.1	1287454..1287654(1)			hypothetical protein
NP_864965.1	1290912..1292252(-1)			hypothetical protein
NP_864969.1	1295422..1295793(-1)			hypothetical protein
NP_864970.1	1295756..1295872(1)			hypothetical protein
NP_864971.1	1295862..1296683(-1)			hypothetical protein
NP_864972.1	1296700..1296891(-1)			hypothetical protein
NP_864976.1	1300487..1301380(-1)			hypothetical protein
NP_864977.1	1301458..1301658(-1)			hypothetical protein
NP_864978.1	1301627..1301758(-1)			hypothetical protein
NP_864979.1	1301755..1302201(-1)			hypothetical protein
NP_864980.1	1302190..1302399(1)			hypothetical protein
NP_864982.1	1303740..1303904(1)			hypothetical protein
NP_864983.1	1303912..1304043(1)			hypothetical protein
NP_864984.1	1304058..1304771(-1)			hypothetical protein
NP_864985.1	1304778..1304906(1)			hypothetical protein
NP_865890.1	2104677..2105036(1)			hypothetical protein
NP_865892.1	2105915..2106241(1)			hypothetical protein
NP_865894.1	2107600..2107737(1)			hypothetical protein
NP_865895.1	2107798..2108211(1)			hypothetical protein
NP_865896.1	2108244..2110445(1)			hypothetical protein
NP_865898.1	2111716..2112267(1)			hypothetical protein
NP_865899.1	2112335..2112553(1)			hypothetical protein
NP_865900.1	2112565..2113191(1)		radC	hypothetical protein
NP_865901.1	2113242..2114714(-1)			hypothetical protein
NP_865902.1	2114854..2114982(1)			hypothetical protein
NP_865903.1	2114968..2115666(-1)			hypothetical protein
NP_865904.1	2115765..2115926(1)			hypothetical protein
NP_865905.1	2115860..2116267(-1)			hypothetical protein
NP_865906.1	2116228..2116365(-1)			hypothetical protein
NP_866040.1	2234849..2235178(1)			hypothetical protein
NP_866041.1	2235163..2235597(-1)			hypothetical protein
NP_866042.1	2235735..2236205(1)			hypothetical protein
NP_866043.1	2236190..2236372(-1)			hypothetical protein
NP_866044.1	2236216..2236377(-1)			hypothetical protein
NP_866045.1	2236345..2236698(1)			hypothetical protein
NP_866046.1	2236824..2237279(-1)			hypothetical protein
NP_866047.1	2237331..2237771(-1)			hypothetical protein
NP_866048.1	2237810..2238277(-1)			hypothetical protein
NP_866049.1	2238462..2238932(-1)			hypothetical protein
NP_866050.1	2238609..2239094(1)			hypothetical protein
NP_866051.1	2239103..2239474(-1)			hypothetical protein
NP_866052.1	2239605..2240075(-1)			hypothetical protein
NP_866053.1	2240090..2240206(-1)			hypothetical protein
NP_866329.1	2465418..2465774(-1)			hypothetical protein
NP_866331.1	2467011..2467289(1)			hypothetical protein
NP_866332.1	2467394..2467537(1)			hypothetical protein
NP_866333.1	2467537..2467800(1)			hypothetical protein
NP_866335.1	2469311..2469535(-1)			hypothetical protein
NP_866336.1	2469488..2469898(1)			hypothetical protein
NP_866337.1	2470119..2470739(1)			hypothetical protein
NP_866338.1	2470807..2471103(1)			hypothetical protein
NP_866339.1	2471205..2472599(1)			hypothetical protein
NP_866341.1	2476612..2476761(1)			hypothetical protein
NP_866342.1	2476780..2477475(-1)			hypothetical protein
NP_866936.1	3077578..3077730(1)			hypothetical protein
NP_866939.1	3080059..3080310(1)			hypothetical protein
NP_866940.1	3080332..3080766(-1)			hypothetical protein
NP_866941.1	3080798..3080941(-1)			hypothetical protein
NP_866942.1	3080920..3081204(-1)			hypothetical protein
NP_866944.1	3082302..3082409(1)			hypothetical protein
NP_866945.1	3082501..3082635(-1)			hypothetical protein
NP_866946.1	3082619..3083017(-1)			hypothetical protein
NP_866948.1	3083599..3084330(-1)			hypothetical protein
NP_866950.1	3084898..3086475(-1)			hypothetical protein
NP_866953.1	3087578..3087817(1)			hypothetical protein
NP_867018.1	3149031..3149564(-1)			hypothetical protein
NP_867019.1	3149573..3149941(-1)			hypothetical protein
NP_867020.1	3149911..3150072(1)			hypothetical protein
NP_867021.1	3150083..3150235(-1)			hypothetical protein
NP_867023.1	3151570..3152304(-1)			hypothetical protein
NP_867025.1	3152860..3153426(1)			hypothetical protein
NP_867026.1	3153562..3154134(-1)			hypothetical protein
NP_867027.1	3154198..3154683(-1)			hypothetical protein
NP_867028.1	3154768..3155358(-1)			hypothetical protein
NP_867093.1	3232485..3232658(-1)			hypothetical protein
NP_867094.1	3232622..3233026(-1)			hypothetical protein
NP_867095.1	3233104..3233532(-1)			hypothetical protein
NP_867096.1	3233585..3233743(1)			hypothetical protein
NP_867097.1	3233881..3234375(-1)			hypothetical protein
NP_867098.1	3234329..3234799(1)			hypothetical protein
NP_867101.1	3236689..3237315(1)			hypothetical protein
NP_867102.1	3237422..3237976(-1)			hypothetical protein
NP_867403.1	3556962..3557465(1)			hypothetical protein
NP_867404.1	3557535..3557960(1)			hypothetical protein
NP_867405.1	3557988..3558311(-1)			hypothetical protein
NP_867406.1	3558301..3558933(-1)			hypothetical protein
NP_867407.1	3558935..3559774(-1)			hypothetical protein
NP_867408.1	3559781..3559924(1)			hypothetical protein
NP_867409.1	3559944..3560207(1)			hypothetical protein
NP_867410.1	3560183..3560371(-1)			hypothetical protein
NP_867411.1	3560295..3560822(-1)			hypothetical protein
NP_867412.1	3560829..3560942(-1)			hypothetical protein
NP_867779.1	3950426..3951508(-1)			hypothetical protein
NP_867782.1	3952464..3952583(-1)			hypothetical protein
NP_867785.1	3954342..3954968(1)			hypothetical protein
NP_867786.1	3955080..3955364(-1)			hypothetical protein
NP_867787.1	3955353..3955553(1)			hypothetical protein
NP_867788.1	3955527..3955937(-1)			hypothetical protein
NP_869134.1	5336312..5337100(-1)			hypothetical protein
NP_869135.1	5337111..5337344(-1)			hypothetical protein
NP_869138.1	5339497..5339649(1)			hypothetical protein
NP_869139.1	5339539..5339913(-1)			hypothetical protein
NP_869419.1	5646882..5647025(-1)			hypothetical protein
NP_869421.1	5648519..5649511(-1)			hypothetical protein
NP_869422.1	5649426..5650397(-1)			hypothetical protein
NP_869423.1	5650421..5651746(-1)			hypothetical protein
NP_869899.1	6125444..6125599(-1)			hypothetical protein
NP_869903.1	6129599..6129709(1)			hypothetical protein
NP_869904.1	6129721..6129960(-1)			hypothetical protein
NP_869905.1	6130032..6130220(1)			hypothetical protein
NP_869910.1	6132840..6133748(-1)			hypothetical protein
NP_869911.1	6133854..6134246(1)			hypothetical protein
NP_869912.1	6134344..6134589(-1)			hypothetical protein
NP_869914.1	6136339..6138507(-1)			hypothetical protein
NP_869916.1	6142000..6142431(-1)			hypothetical protein
NP_869917.1	6142392..6142535(-1)			hypothetical protein
NP_869919.1	6143730..6144254(1)			hypothetical protein
NP_869922.1	6152404..6152517(1)			hypothetical protein
NP_869924.1	6153422..6153820(-1)			hypothetical protein
NP_869925.1	6153930..6154139(1)			hypothetical protein
NP_869926.1	6154153..6154359(-1)			hypothetical protein
NP_869927.1	6154311..6154655(-1)			hypothetical protein
NP_869928.1	6154696..6154977(1)			hypothetical protein
NP_869929.1	6155013..6155240(-1)			hypothetical protein
NP_869930.1	6155237..6155692(-1)			hypothetical protein
NP_869931.1	6155689..6156546(-1)			hypothetical protein
NP_870055.1	6256500..6256712(1)			hypothetical protein
NP_870056.1	6256722..6256835(1)			hypothetical protein
NP_870059.1	6260470..6260715(-1)			hypothetical protein
NP_870060.1	6261140..6262327(1)			hypothetical protein
NP_870061.1	6262452..6262622(-1)			hypothetical protein
NP_870062.1	6262796..6263689(-1)			hypothetical protein
NP_870066.1	6269998..6271044(1)			hypothetical protein
NP_870068.1	6272877..6273080(-1)			hypothetical protein
NP_870069.1	6273215..6273466(-1)			hypothetical protein
NP_870070.1	6273457..6273624(-1)			hypothetical protein
NP_870071.1	6273726..6274040(1)			hypothetical protein
NP_870072.1	6274043..6274366(1)			hypothetical protein
NP_870074.1	6275232..6275447(-1)			hypothetical protein
NP_870075.1	6275480..6276829(1)			hypothetical protein
NP_870076.1	6276815..6276943(-1)			hypothetical protein
NP_870077.1	6276931..6277122(1)			hypothetical protein
NP_870078.1	6277277..6277447(-1)			hypothetical protein
NP_870079.1	6277621..6278514(-1)			hypothetical protein
NP_870142.1	6329316..6329819(1)			hypothetical protein
NP_870143.1	6329394..6329918(-1)			hypothetical protein
NP_870145.1	6330717..6330992(1)			hypothetical protein
NP_870146.1	6330939..6331238(-1)			hypothetical protein
NP_870147.1	6331315..6331512(-1)			hypothetical protein
NP_870148.1	6331527..6331922(1)			hypothetical protein
NP_870150.1	6333558..6334091(1)			hypothetical protein
NP_870151.1	6334355..6334744(1)			hypothetical protein
NP_870152.1	6334763..6334939(1)			hypothetical protein
NP_870153.1	6334808..6334939(1)			hypothetical protein
NP_870156.1	6360319..6360450(1)			hypothetical protein
NP_870158.1	6361471..6361782(1)			hypothetical protein
NP_870909.1	7078476..7078718(1)			hypothetical protein
NP_870911.1	7079332..7079589(1)			hypothetical protein
NP_870914.1	7083077..7083229(1)			hypothetical protein
NP_870915.1	7083226..7083663(-1)			hypothetical protein
NP_870917.1	7084723..7084920(1)			hypothetical protein
NP_870918.1	7084995..7085369(1)			hypothetical protein
NP_870919.1	7085419..7085784(-1)			hypothetical protein
NP_870920.1	7086052..7086189(-1)			hypothetical protein
NP_870921.1	7086337..7086564(-1)			hypothetical protein
NP_870924.1	7087573..7087710(-1)			hypothetical protein
NP_864966.1	1292292..1293422(-1)			hexosyltransferase
NP_864967.1	1293454..1294251(-1)			hexosyltransferase
NP_864973.1	1296888..1298060(-1)			hexosyltransferase
NP_864975.1	1299297..1300499(-1)			hexosyltransferase
NP_864968.1	1294233..1295438(1)			H repeat-containing transposase
NP_865893.1	2106238..2107443(1)		ydcC	H repeat-containing protein ydcC
NP_864962.1	1288021..1288788(-1)			glycosyltransferase-like protein
NP_864974.1	1298057..1299304(-1)			glycosyltransferase
NP_869920.1	6144227..6146656(1)			glutathione-regulated potassium-efflux system protein KefB
NP_870925.1	7087707..7090199(-1)			dolichol-phosphate mannosyltransferase- membrane bound sugar transferase involved in LPS biosynthesis
NP_870058.1	6258999..6260507(1)			cytoskeleton assembly control protein
NP_869418.1	5640680..5646919(1)			cycloinulo-oligosaccharide fructanotransferase
NP_864963.1	1288767..1289297(-1)			colanic acid biosynthesis acetyltransferase WcaF
NP_869133.1	5335763..5336299(-1)			chaperonine
NP_866938.1	3078660..3080117(-1)		ftsH	cell division protein FtsH-like protein
NP_866937.1	3077796..3078569(-1)			bacterioferritin comigratory protein (Bcp)
NP_863910.1	235258..236805(1)			ATP-binding protein
NP_870916.1	7083676..7084662(-1)			ATPase AAA
NP_866334.1	2467814..2469289(-1)			arylsulphatase A
NP_864159.1	500437..501765(-1)			amino acid transporter
NP_870154.1	6335006..6359527(1)			aggregation factor core protein MAFp3, isoform C

## Sheet: P. limnophilus
Protein ID	Coordinates	Locus ID	Gene Name	Product
YP_003629086	1322968..1324461(-1)			transposase IS4 family protein
YP_003631089	3974651..3974980(-1)			transposase IS4 family protein
YP_003630397	3092262..3094625(1)			sulfatase
YP_003630399	3095343..3097751(1)			sulfatase
YP_003630450	3160855..3161295(1)			stress responsive alpha-beta barrel domain-containing protein
YP_003629136	1400822..1401286(1)			response regulator receiver domain-containing protein
YP_003629137	1401283..1402518(1)			purine or other phosphorylase family 1
YP_003631096	3982737..3985652(-1)			PglZ domain-containing protein
YP_003629083	1317522..1318451(1)			LPS biosynthesis related glycosyltransferase
YP_003630451	3161364..3165542(1)			isoleucine--tRNA ligase
YP_003629140	1405982..1407220(-1)			integrase
YP_003629014	1237097..1237501(-1)			hypothetical protein
YP_003629015	1237485..1237799(-1)			hypothetical protein
YP_003629016	1238163..1238453(-1)			hypothetical protein
YP_003629017	1238763..1239230(-1)			hypothetical protein
YP_003629018	1239333..1239689(-1)			hypothetical protein
YP_003629019	1239955..1240308(-1)			hypothetical protein
YP_003629020	1240425..1240943(-1)			hypothetical protein
YP_003629021	1241412..1241759(-1)			hypothetical protein
YP_003629022	1241853..1241966(-1)			hypothetical protein
YP_003629084	1319808..1320098(-1)			hypothetical protein
YP_003629085	1320086..1322794(-1)			hypothetical protein
YP_003629087	1324531..1324761(1)			hypothetical protein
YP_003629088	1324740..1325378(-1)			hypothetical protein
YP_003629089	1325407..1333602(-1)			hypothetical protein
YP_003629119	1379538..1380545(1)			hypothetical protein
YP_003629120	1380768..1381733(1)			hypothetical protein
YP_003629122	1383881..1385197(-1)			hypothetical protein
YP_003629123	1385323..1385502(-1)			hypothetical protein
YP_003629124	1385601..1385843(-1)			hypothetical protein
YP_003629125	1385840..1386808(-1)			hypothetical protein
YP_003629127	1388621..1388842(-1)			hypothetical protein
YP_003629128	1388950..1389312(-1)			hypothetical protein
YP_003629129	1389381..1389890(-1)			hypothetical protein
YP_003629130	1389987..1390295(1)			hypothetical protein
YP_003629131	1393057..1394091(1)			hypothetical protein
YP_003629132	1394810..1394998(1)			hypothetical protein
YP_003629133	1395424..1395690(1)			hypothetical protein
YP_003629134	1396361..1396708(1)			hypothetical protein
YP_003629135	1397355..1400825(1)			hypothetical protein
YP_003629138	1402704..1403072(1)			hypothetical protein
YP_003629139	1403149..1403619(-1)			hypothetical protein
YP_003630398	3094638..3095312(1)			hypothetical protein
YP_003630400	3097812..3097982(1)			hypothetical protein
YP_003631081	3961539..3962246(-1)			hypothetical protein
YP_003631082	3962596..3962751(-1)			hypothetical protein
YP_003631083	3963016..3964707(1)			hypothetical protein
YP_003631084	3964776..3965522(1)			hypothetical protein
YP_003631085	3965995..3972006(1)			hypothetical protein
YP_003631086	3972003..3972518(1)			hypothetical protein
YP_003631087	3972584..3973546(1)			hypothetical protein
YP_003631088	3973859..3974533(1)			hypothetical protein
YP_003631090	3975071..3975259(-1)			hypothetical protein
YP_003631091	3975404..3976219(-1)			hypothetical protein
YP_003631092	3976259..3976999(-1)			hypothetical protein
YP_003631093	3977009..3977845(-1)			hypothetical protein
YP_003631097	3985649..3989926(-1)			hypothetical protein
YP_003631098	3989938..3993564(-1)			hypothetical protein
YP_003631099	3993582..3994217(-1)			hypothetical protein
YP_003631100	3994214..3994996(-1)			hypothetical protein
YP_003631101	3994996..3995634(-1)			hypothetical protein
YP_003629121	1381857..1382963(1)			heat shock protein DnaJ domain-containing protein
YP_003631094	3979304..3981424(-1)			DEAD/DEAH box helicase
YP_003629126	1386954..1388459(-1)			ATPase AAA
YP_003631095	3981418..3982740(-1)			ATP/GTP binding protein

## Sheet: P. staleyi
Protein ID	Coordinates	Locus ID	Gene Name	Product
YP_003372216	4822785..4823150(-1)			YD repeat-containing protein
YP_003369699	1429189..1431015(1)			WD-40 repeat-containing protein
	5838108..5838181(-1)			tRNA-Asp
	1389106..1389181(1)			tRNA-Asn
	553500..553575(1)			tRNA-Arg
YP_003372214	4820888..4822498(1)			transposase IS66
YP_003369834	1609748..1610554(-1)			transposase IS4 family protein
YP_003369840	1619850..1620656(-1)			transposase IS4 family protein
YP_003368966	538579..539283(-1)			TenA family transcriptional activator
YP_003370768	2900105..2901094(1)			surface presentation of antigens (SPOA) protein
YP_003368842	380614..381453(1)			Sel1 domain-containing protein repeat-containing protein
YP_003369694	1426499..1427116(1)			response regulator receiver protein
YP_003368997	558831..559415(-1)			resolvase
YP_003370775	2907157..2907843(1)			resolvase
YP_003369843	1622607..1624004(-1)			pyridine nucleotide-disulfide oxidoreductase dimerization subunit
YP_003372960	5802286..5802900(1)			phospholipid/glycerol acyltransferase
YP_003372977	5836291..5836494(1)			phage transcriptional regulator AlpA
YP_003368839	372207..373412(1)			peptidase S7
YP_003372210	4817601..4819577(1)			peptidase M56 BlaR1
YP_003372966	5814993..5816093(-1)			lipase class 3
YP_003372213	4820489..4820824(1)			IS66 Orf2 family protein
YP_003368836	368368..369849(1)			hypothetical protein
YP_003368837	369853..370992(1)			hypothetical protein
YP_003368838	371032..372195(1)			hypothetical protein
YP_003368840	373479..375398(1)			hypothetical protein
YP_003368841	375401..378376(1)			hypothetical protein
YP_003368843	381499..382077(1)			hypothetical protein
YP_003368844	382119..382496(-1)			hypothetical protein
YP_003368845	382891..383724(1)			hypothetical protein
YP_003368846	383721..383912(1)			hypothetical protein
YP_003368847	383927..384310(1)			hypothetical protein
YP_003368848	384430..385329(-1)			hypothetical protein
YP_003368849	385483..386247(-1)			hypothetical protein
YP_003368850	386957..388036(1)			hypothetical protein
YP_003368962	536709..536903(-1)			hypothetical protein
YP_003368963	536900..537850(-1)			hypothetical protein
YP_003368964	537989..538327(-1)			hypothetical protein
YP_003368965	538303..538458(-1)			hypothetical protein
YP_003368967	539538..539894(-1)			hypothetical protein
YP_003368968	539948..540394(-1)			hypothetical protein
YP_003368969	540484..540969(-1)			hypothetical protein
YP_003368970	541058..541561(-1)			hypothetical protein
YP_003368971	541692..542144(-1)			hypothetical protein
YP_003368972	542247..542636(-1)			hypothetical protein
YP_003368973	542731..543234(-1)			hypothetical protein
YP_003368974	543238..543546(-1)			hypothetical protein
YP_003368975	543558..543812(1)			hypothetical protein
YP_003368976	544079..544207(1)			hypothetical protein
YP_003368977	544384..544782(-1)			hypothetical protein
YP_003368978	544899..545294(-1)			hypothetical protein
YP_003368979	545461..545832(-1)			hypothetical protein
YP_003368980	545829..546227(-1)			hypothetical protein
YP_003368981	546224..546637(-1)			hypothetical protein
YP_003368982	546818..547249(-1)			hypothetical protein
YP_003368983	547360..547734(-1)			hypothetical protein
YP_003368984	547840..548052(-1)			hypothetical protein
YP_003368985	548683..549090(-1)			hypothetical protein
YP_003368986	549211..549648(-1)			hypothetical protein
YP_003368987	550340..550495(-1)			hypothetical protein
YP_003368988	550464..551183(-1)			hypothetical protein
YP_003368989	551232..551753(-1)			hypothetical protein
YP_003368990	551975..552295(-1)			hypothetical protein
YP_003368991	553733..555226(1)			hypothetical protein
YP_003368992	555440..555973(-1)			hypothetical protein
YP_003368993	556134..556382(-1)			hypothetical protein
YP_003368994	556564..557115(1)			hypothetical protein
YP_003368995	557214..558473(1)			hypothetical protein
YP_003368996	558493..558753(1)			hypothetical protein
YP_003368998	559449..560027(1)			hypothetical protein
YP_003368999	560061..560681(1)			hypothetical protein
YP_003369000	560687..561058(-1)			hypothetical protein
YP_003369001	561084..561317(-1)			hypothetical protein
YP_003369002	561321..561662(-1)			hypothetical protein
YP_003369003	561659..561931(-1)			hypothetical protein
YP_003369004	561913..562317(-1)			hypothetical protein
YP_003369005	562321..562659(-1)			hypothetical protein
YP_003369006	562664..562954(-1)			hypothetical protein
YP_003369007	563420..565003(-1)			hypothetical protein
YP_003369218	829038..829469(-1)			hypothetical protein
YP_003369219	829712..830209(-1)			hypothetical protein
YP_003369220	830326..830694(-1)			hypothetical protein
YP_003369221	830998..831342(-1)			hypothetical protein
YP_003369222	831454..832140(-1)			hypothetical protein
YP_003369223	832174..832542(-1)			hypothetical protein
YP_003369224	832587..833303(-1)			hypothetical protein
YP_003369225	833409..833807(-1)			hypothetical protein
YP_003369669	1388953..1389093(-1)			hypothetical protein
YP_003369670	1390515..1391981(-1)			hypothetical protein
YP_003369672	1392862..1393065(-1)			hypothetical protein
YP_003369682	1411810..1413309(1)			hypothetical protein
YP_003369683	1413306..1415291(1)			hypothetical protein
YP_003369684	1415288..1419106(1)			hypothetical protein
YP_003369685	1421399..1421629(1)			hypothetical protein
YP_003369686	1421693..1421851(1)			hypothetical protein
YP_003369687	1421851..1422843(1)			hypothetical protein
YP_003369692	1425354..1425557(-1)			hypothetical protein
YP_003369693	1426063..1426416(-1)			hypothetical protein
YP_003369695	1427223..1427519(1)			hypothetical protein
YP_003369696	1427569..1427886(1)			hypothetical protein
YP_003369697	1428009..1428206(1)			hypothetical protein
YP_003369698	1428375..1429052(1)			hypothetical protein
YP_003369700	1431088..1431540(1)			hypothetical protein
YP_003369833	1609375..1609788(1)			hypothetical protein
YP_003369835	1610614..1611324(1)			hypothetical protein
YP_003369837	1612287..1613531(1)			hypothetical protein
YP_003369838	1613691..1618193(1)			hypothetical protein
YP_003369839	1618197..1619000(1)			hypothetical protein
YP_003369841	1621220..1621594(-1)			hypothetical protein
YP_003369842	1621879..1621992(-1)			hypothetical protein
YP_003370770	2902567..2902731(-1)			hypothetical protein
YP_003370771	2903100..2903840(1)			hypothetical protein
YP_003370772	2904071..2904991(1)			hypothetical protein
YP_003370773	2905061..2906521(-1)			hypothetical protein
YP_003370774	2906843..2907148(1)			hypothetical protein
YP_003370776	2907929..2908294(1)			hypothetical protein
YP_003370777	2908291..2909688(1)			hypothetical protein
YP_003370784	2916020..2916907(-1)			hypothetical protein
YP_003370785	2917707..2918303(1)			hypothetical protein
YP_003370786	2918567..2919262(-1)			hypothetical protein
YP_003370787	2919464..2920057(-1)			hypothetical protein
YP_003371569	3932640..3933137(-1)			hypothetical protein
YP_003371570	3935484..3935690(1)			hypothetical protein
YP_003371571	3935802..3936326(1)			hypothetical protein
YP_003371572	3936570..3936950(1)			hypothetical protein
YP_003371573	3937081..3937485(1)			hypothetical protein
YP_003371574	3938232..3938720(1)			hypothetical protein
YP_003371575	3938805..3939485(1)			hypothetical protein
YP_003372211	4819758..4820042(-1)			hypothetical protein
YP_003372212	4820145..4820492(1)			hypothetical protein
YP_003372215	4822501..4822788(-1)			hypothetical protein
YP_003372221	4832632..4832868(1)			hypothetical protein
YP_003372222	4833120..4834160(1)			hypothetical protein
YP_003372223	4834228..4835865(1)			hypothetical protein
YP_003372938	5777689..5778516(1)			hypothetical protein
YP_003372939	5778513..5779331(1)			hypothetical protein
YP_003372940	5779606..5779734(-1)			hypothetical protein
YP_003372941	5780899..5781282(1)			hypothetical protein
YP_003372942	5781618..5782073(1)			hypothetical protein
YP_003372956	5799962..5800468(1)			hypothetical protein
YP_003372957	5800877..5801071(-1)			hypothetical protein
YP_003372958	5801301..5801555(1)			hypothetical protein
YP_003372959	5801629..5801874(1)			hypothetical protein
YP_003372963	5805333..5809409(-1)			hypothetical protein
YP_003372967	5816140..5819814(-1)			hypothetical protein
YP_003372972	5826577..5829387(-1)			hypothetical protein
YP_003372973	5829556..5833377(-1)			hypothetical protein
YP_003372974	5833439..5833924(1)			hypothetical protein
YP_003372975	5834326..5835099(-1)			hypothetical protein
YP_003372976	5835269..5835700(1)			hypothetical protein
YP_003372978	5838611..5838757(1)			hypothetical protein
YP_003372224	4835955..4837415(1)			group 1 glycosyl transferase
YP_003369836	1611399..1612211(1)			ExoV-like protein
YP_003369671	1392261..1392503(-1)			excisionase family DNA binding domain-containing protein
YP_003372964	5809406..5810464(-1)			endonuclease I
YP_003372968	5819811..5822042(-1)			endonuclease I
YP_003372965	5810545..5814945(-1)			DNA/RNA non-specific endonuclease
YP_003372962	5804110..5805330(-1)			cytochrome P450
YP_003372961	5802955..5804088(1)			cyclopropane-fatty-acyl-phospholipid synthase
YP_003372209	4817143..4817604(1)			CopY family transcriptional regulator
YP_003369008	565568..565882(1)			ArsR family transcriptional regulator
YP_003370769	2901097..2902062(-1)			apurinic endonuclease Apn1

## Sheet: P. brasiliensis
Protein ID	Coordinates	Locus ID	Gene Name	Product
YP_004271399	4685374..4686039(-)			UBA/THIF-type NAD/FAD binding protein
YP_004267851	244606..246315(+)			type III restriction protein res subunit
YP_004268612	1121893..1123425(+)			type I restriction-modification system, M subunit
YP_004268613	1123418..1124017(+)			type I restriction system, specificity protein HsdS
YP_004268577	1095232..1095477(-)			two-component system histidine kinase
YP_004268622	1133195..1133590(+)			transposase IS4 family protein
YP_004269582	2307423..2307818(+)			transposase IS4 family protein
YP_004268621	1132794..1133198(+)			transposase
YP_004269100	1723684..1724465(+)			transposase
YP_004269581	2307022..2307426(+)			transposase
YP_004269583	2307848..2308426(-)			transposase
YP_004271396	4681920..4682701(+)			transposase
YP_004268762	1308932..1309588(+)			transcriptional regulator
YP_004268774	1317364..1319328(-)			transcriptional regulator
YP_004268588	1105346..1106011(-)			TetR family transcriptional regulator
YP_004269119	1741375..1742922(-)			terminase
YP_004268606	1115679..1116461(-)			TatD-related deoxyribonuclease
YP_004268795	1345501..1345953(-)			signal peptide-domain containing protein
YP_004268568	1087463..1089175(-)			serine/threonine protein kinase
YP_004268811	1354255..1355964(+)			serine/threonine protein kinase
YP_004268587	1104000..1105349(-)			RND family efflux transporter MFP subunit
YP_004268812	1356079..1357902(+)			resolvase
YP_004268593	1107654..1107941(-)			plasmid related protein
YP_004269120	1743012..1743494(-)			phage terminase, small subunit, , P27 family
YP_004269107	1732001..1733791(-)			phage tape measure protein
YP_004269111	1735355..1735753(-)			phage protein, HK97 gp10 family
YP_004267868	256817..258211(+)			phage protein
YP_004269116	1738461..1739039(-)			phage prohead protease HK97 family
YP_004269117	1739036..1740559(-)			phage portal protein, HK97 family
YP_004269115	1737110..1738309(-)			phage major capsid protein, HK97 family
YP_004269112	1735750..1736073(-)			phage head-tail adaptor
YP_004269095	1719641..1720351(-)			phage DNA modification protein
YP_004268776	1320149..1322098(-)			PglZ domain-containing protein
YP_004268570	1089966..1090964(+)			PDZ/DHR/GLGF domain-containing protein
YP_004268809	1352455..1353465(-)			PDZ/DHR/GLGF domain-containing protein
YP_004271402	4687867..4688094(-)			molybdopterin converting factor subunit 1
YP_004268604	1114405..1115163(-)			methyltransferase type 11
YP_004271775	5164642..5165451(+)			methyltransferase type 11
YP_004268563	1081807..1083702(-)			metallophosphoesterase
YP_004268609	1118564..1120516(-)			KAP P-loop domain-containing protein
YP_004267853	248740..248907(+)			integrase/recombinase protein
YP_004268597	1109369..1110301(-)			integrase family protein
YP_004268792	1344205..1345116(+)			integrase family protein
YP_004267848	242862..243656(+)			hypothetical protein
YP_004267849	243640..244116(+)			hypothetical protein
YP_004267850	244132..244593(+)			hypothetical protein
YP_004267854	248922..249287(+)			hypothetical protein
YP_004267855	249301..249498(+)			hypothetical protein
YP_004267856	249512..249793(+)			hypothetical protein
YP_004267857	249860..250459(+)			hypothetical protein
YP_004267858	250456..251496(+)			hypothetical protein
YP_004267859	251843..252358(+)			hypothetical protein
YP_004267860	252371..252544(+)			hypothetical protein
YP_004267861	252735..253316(+)			hypothetical protein
YP_004267862	253345..253665(+)			hypothetical protein
YP_004267863	253668..254033(+)			hypothetical protein
YP_004267864	254033..254659(+)			hypothetical protein
YP_004267865	254659..255261(+)			hypothetical protein
YP_004267866	255258..256364(+)			hypothetical protein
YP_004267867	256376..256810(+)			hypothetical protein
YP_004267869	258208..259866(+)			hypothetical protein
YP_004268380	860623..861312(-)			hypothetical protein
YP_004268381	861303..861455(-)			hypothetical protein
YP_004268382	861926..862426(-)			hypothetical protein
YP_004268383	862570..863298(-)			hypothetical protein
YP_004268384	863340..863930(-)			hypothetical protein
YP_004268385	863938..864558(-)			hypothetical protein
YP_004268386	864608..865054(-)			hypothetical protein
YP_004268387	865212..865820(-)			hypothetical protein
YP_004268388	865802..866005(-)			hypothetical protein
YP_004268389	866444..867262(-)			hypothetical protein
YP_004268390	867339..867704(-)			hypothetical protein
YP_004268391	868356..868691(+)			hypothetical protein
YP_004268558	1076193..1077206(+)			hypothetical protein
YP_004268559	1077476..1078501(+)			hypothetical protein
YP_004268560	1078689..1079729(+)			hypothetical protein
YP_004268561	1080076..1081110(+)			hypothetical protein
YP_004268562	1081200..1081613(+)			hypothetical protein
YP_004268564	1084017..1085084(+)			hypothetical protein
YP_004268565	1085881..1086204(-)			hypothetical protein
YP_004268566	1086345..1086701(-)			hypothetical protein
YP_004268567	1086941..1087363(-)			hypothetical protein
YP_004268571	1090972..1091280(+)			hypothetical protein
YP_004268572	1091527..1091976(+)			hypothetical protein
YP_004268573	1091977..1092426(-)			hypothetical protein
YP_004268574	1092546..1092998(-)			hypothetical protein
YP_004268575	1093174..1094334(+)			hypothetical protein
YP_004268576	1094380..1094874(+)			hypothetical protein
YP_004268578	1095481..1096602(-)			hypothetical protein
YP_004268579	1096648..1097616(-)			hypothetical protein
YP_004268581	1098874..1099191(-)			hypothetical protein
YP_004268582	1099235..1099600(-)			hypothetical protein
YP_004268583	1099666..1100031(-)			hypothetical protein
YP_004268584	1100104..1100469(-)			hypothetical protein
YP_004268589	1106241..1106501(-)			hypothetical protein
YP_004268590	1106521..1106913(-)			hypothetical protein
YP_004268591	1106910..1107272(-)			hypothetical protein
YP_004268592	1107352..1107597(-)			hypothetical protein
YP_004268594	1108064..1108474(-)			hypothetical protein
YP_004268595	1108525..1108944(-)			hypothetical protein
YP_004268596	1109006..1109320(-)			hypothetical protein
YP_004268598	1110457..1110927(-)			hypothetical protein
YP_004268600	1111967..1112194(-)			hypothetical protein
YP_004268601	1112258..1112530(-)			hypothetical protein
YP_004268602	1112602..1113219(-)			hypothetical protein
YP_004268603	1113351..1114256(-)			hypothetical protein
YP_004268605	1115212..1115682(-)			hypothetical protein
YP_004268607	1116476..1117822(-)			hypothetical protein
YP_004268608	1117826..1118548(-)			hypothetical protein
YP_004268610	1120529..1120879(-)			hypothetical protein
YP_004268611	1120981..1121883(+)			hypothetical protein
YP_004268615	1127193..1127942(+)			hypothetical protein
YP_004268616	1127966..1130236(+)			hypothetical protein
YP_004268617	1130253..1131026(+)			hypothetical protein
YP_004268618	1131187..1131885(-)			hypothetical protein
YP_004268619	1131977..1132420(-)			hypothetical protein
YP_004268620	1132517..1132768(-)			hypothetical protein
YP_004268623	1133521..1134063(-)			hypothetical protein
YP_004268624	1134162..1136063(-)			hypothetical protein
YP_004268625	1136134..1136589(-)			hypothetical protein
YP_004268626	1136565..1136792(-)			hypothetical protein
YP_004268628	1137784..1139490(-)			hypothetical protein
YP_004268629	1139773..1140102(-)			hypothetical protein
YP_004268630	1140242..1140640(-)			hypothetical protein
YP_004268631	1140757..1141143(-)			hypothetical protein
YP_004268753	1298553..1299083(-)			hypothetical protein
YP_004268754	1299940..1300497(-)			hypothetical protein
YP_004268755	1300574..1301113(-)			hypothetical protein
YP_004268756	1301342..1301731(+)			hypothetical protein
YP_004268757	1301953..1302681(+)			hypothetical protein
YP_004268758	1302772..1304478(+)			hypothetical protein
YP_004268759	1305420..1305734(+)			hypothetical protein
YP_004268760	1305731..1307275(+)			hypothetical protein
YP_004268761	1307499..1308869(+)			hypothetical protein
YP_004268763	1309871..1310788(+)			hypothetical protein
YP_004268764	1310805..1311317(+)			hypothetical protein
YP_004268766	1312024..1312356(+)			hypothetical protein
YP_004268767	1312381..1313166(-)			hypothetical protein
YP_004268768	1313284..1314288(-)			hypothetical protein
YP_004268769	1314396..1314515(+)			hypothetical protein
YP_004268770	1314512..1315219(+)			hypothetical protein
YP_004268771	1315234..1315794(+)			hypothetical protein
YP_004268772	1315857..1316930(-)			hypothetical protein
YP_004268773	1316986..1317357(-)			hypothetical protein
YP_004268775	1319340..1320152(-)			hypothetical protein
YP_004268780	1331346..1335101(-)			hypothetical protein
YP_004268781	1335055..1335543(-)			hypothetical protein
YP_004268782	1335659..1335988(+)			hypothetical protein
YP_004268783	1335985..1336722(+)			hypothetical protein
YP_004268784	1336744..1337694(+)			hypothetical protein
YP_004268785	1337745..1340081(+)			hypothetical protein
YP_004268787	1340689..1341591(+)			hypothetical protein
YP_004268788	1341710..1342318(+)			hypothetical protein
YP_004268789	1342383..1342610(+)			hypothetical protein
YP_004268791	1343648..1344106(+)			hypothetical protein
YP_004268793	1345167..1345385(+)			hypothetical protein
YP_004268794	1345304..1345501(-)			hypothetical protein
YP_004268796	1346049..1346294(+)			hypothetical protein
YP_004268797	1346369..1346788(+)			hypothetical protein
YP_004268798	1346839..1347246(+)			hypothetical protein
YP_004268799	1347373..1347666(+)			hypothetical protein
YP_004268800	1347722..1347967(+)			hypothetical protein
YP_004268801	1348041..1348403(+)			hypothetical protein
YP_004268802	1348400..1348807(+)			hypothetical protein
YP_004268803	1349062..1349568(-)			hypothetical protein
YP_004268804	1349531..1349875(-)			hypothetical protein
YP_004268805	1349957..1351096(-)			hypothetical protein
YP_004268807	1351755..1352204(-)			hypothetical protein
YP_004268808	1352226..1352447(-)			hypothetical protein
YP_004269093	1718629..1719015(-)			hypothetical protein
YP_004269094	1719089..1719463(-)			hypothetical protein
YP_004269096	1720341..1720931(-)			hypothetical protein
YP_004269097	1720951..1721658(-)			hypothetical protein
YP_004269098	1721821..1722561(+)			hypothetical protein
YP_004269099	1722708..1723502(-)			hypothetical protein
YP_004269101	1725840..1726442(+)			hypothetical protein
YP_004269102	1726458..1727300(-)			hypothetical protein
YP_004269103	1727297..1729315(-)			hypothetical protein
YP_004269104	1729328..1730572(-)			hypothetical protein
YP_004269105	1730572..1731159(-)			hypothetical protein
YP_004269106	1731159..1731992(-)			hypothetical protein
YP_004269108	1734097..1734414(-)			hypothetical protein
YP_004269109	1734414..1734827(-)			hypothetical protein
YP_004269110	1734876..1735358(-)			hypothetical protein
YP_004269113	1736073..1736603(-)			hypothetical protein
YP_004269114	1736883..1737110(-)			hypothetical protein
YP_004269118	1740613..1741389(+)			hypothetical protein
YP_004269121	1743518..1744267(+)			hypothetical protein
YP_004269122	1744390..1744956(+)			hypothetical protein
YP_004269124	1745326..1746822(-)			hypothetical protein
YP_004269584	2310186..2310695(-)			hypothetical protein
YP_004269585	2310741..2311712(-)			hypothetical protein
YP_004271394	4681131..4681331(+)			hypothetical protein
YP_004271395	4681291..4681506(-)			hypothetical protein
YP_004271397	4684187..4684363(+)			hypothetical protein
YP_004271398	4685071..4685202(-)			hypothetical protein
YP_004271400	4686036..4686719(-)			hypothetical protein
YP_004271401	4686703..4687737(-)			hypothetical protein
YP_004271403	4688262..4688465(-)			hypothetical protein
YP_004271404	4688575..4688814(-)			hypothetical protein
YP_004271405	4688822..4689775(-)			hypothetical protein
YP_004271406	4689870..4690337(-)			hypothetical protein
YP_004271408	4692409..4692786(-)			hypothetical protein
YP_004271409	4692783..4693151(-)			hypothetical protein
YP_004271410	4693235..4693441(-)			hypothetical protein
YP_004271777	5166492..5167424(+)			hypothetical protein
YP_004271778	5167817..5168386(+)			hypothetical protein
YP_004271780	5169646..5170482(+)			hypothetical protein
YP_004271782	5171508..5172821(+)			hypothetical protein
YP_004268614	1124020..1127196(+)			HsdR family type I site-specific deoxyribonuclease
YP_004268790	1342669..1343625(+)			Holliday junction DNA helicase RuvB domain-containing protein
YP_004269123	1744942..1745232(-)			HNH endonuclease
YP_004268777	1322091..1324910(-)			helicase
YP_004268806	1351296..1351754(+)			HEAT domain containing protein
YP_004271774	5163801..5164661(+)			family 2 glycosyl transferase
YP_004271776	5165448..5166485(+)			family 2 glycosyl transferase
YP_004271779	5168729..5169649(+)			family 2 glycosyl transferase
YP_004271781	5170564..5171511(+)			family 2 glycosyl transferase
YP_004268779	1327774..1331334(-)			exodeoxyribonuclease V
YP_004268786	1340134..1340436(-)			exocyst complex component 3
YP_004268569	1089168..1089671(-)			ECF subfamily RNA polymerase sigma-24 subunit
YP_004268810	1353678..1354262(+)			ECF subfamily RNA polymerase sigma-24 subunit
YP_004269125	1747050..1747469(+)			Dual specificity protein phosphatase
YP_004268627	1137089..1137787(-)			DNA methylase N-4/N-6 domain-containing protein
YP_004268778	1324918..1327770(-)			DNA methylase N-4/N-6 domain-containing protein
YP_004268765	1311314..1312000(+)			D12 class N6 adenine-specific DNA methyltransferase
YP_004268580	1097606..1098877(-)			cytochrome P450
YP_004268586	1103733..1103984(-)			carbon storage regulator
YP_004267852	246351..248414(+)			bifunctional DNA primase/polymerase
YP_004268599	1110973..1111914(-)			ATPase AAA
YP_004271407	4690416..4691903(-)			ATPase AAA
YP_004268557	1075392..1076003(+)			aspartokinase uridylate kinase
YP_004269092	1716909..1718483(-)			adenine-specific DNA-methyltransferase
YP_004268585	1100503..1103730(-)			acriflavin resistance protein

## Sheet: I. pallida
Protein ID	Coordinates	Locus ID	Gene Name	Product
YP_004179542	3520004..3527479(-)			YD repeat-containing protein
YP_004179566	3546573..3548318(+)			type III restriction protein res subunit
YP_004179561	3543307..3543882(+)			sigma-70 familyRNA polymerase sigma factor
YP_004179573	3553351..3553686(-)			restriction endonuclease
YP_004179584	3565522..3566025(+)			response regulator receiver protein
YP_004179534	3513485..3514825(-)			resolvase domain-containing protein
YP_004179537	3515865..3517961(+)			resolvase domain-containing protein
YP_004179578	3557116..3558708(+)			resolvase domain-containing protein
YP_004179577	3556622..3557119(+)			putative bacteriophage-like protein
YP_004179558	3540758..3542254(-)			phage portal protein, lambda family
YP_004179568	3550504..3551844(+)			ParB domain-containing protein nuclease
YP_004179533	3512245..3513105(-)			hypothetical protein
YP_004179535	3514829..3515218(-)			hypothetical protein
YP_004179536	3515215..3515469(-)			hypothetical protein
YP_004179538	3518579..3518980(-)			hypothetical protein
YP_004179539	3519060..3519350(-)			hypothetical protein
YP_004179540	3519363..3519569(-)			hypothetical protein
YP_004179541	3519683..3519979(-)			hypothetical protein
YP_004179544	3528487..3529824(-)			hypothetical protein
YP_004179545	3529821..3531428(-)			hypothetical protein
YP_004179546	3531425..3532105(-)			hypothetical protein
YP_004179547	3532105..3532896(-)			hypothetical protein
YP_004179548	3532907..3534883(-)			hypothetical protein
YP_004179549	3534886..3535086(-)			hypothetical protein
YP_004179550	3535086..3535586(-)			hypothetical protein
YP_004179551	3535604..3536641(-)			hypothetical protein
YP_004179552	3536662..3537102(-)			hypothetical protein
YP_004179553	3537115..3537546(-)			hypothetical protein
YP_004179554	3537550..3537975(-)			hypothetical protein
YP_004179555	3537976..3538356(-)			hypothetical protein
YP_004179556	3538364..3538699(-)			hypothetical protein
YP_004179557	3538732..3540795(-)			hypothetical protein
YP_004179559	3542257..3542454(-)			hypothetical protein
YP_004179560	3542781..3543110(+)			hypothetical protein
YP_004179562	3543946..3544797(+)			hypothetical protein
YP_004179563	3544813..3545583(+)			hypothetical protein
YP_004179564	3545576..3546031(+)			hypothetical protein
YP_004179569	3551786..3552265(+)			hypothetical protein
YP_004179570	3552258..3552647(+)			hypothetical protein
YP_004179571	3552644..3553087(+)			hypothetical protein
YP_004179572	3553157..3553336(-)			hypothetical protein
YP_004179574	3553827..3554051(+)			hypothetical protein
YP_004179575	3554041..3556308(+)			hypothetical protein
YP_004179576	3556383..3556589(+)			hypothetical protein
YP_004179579	3558705..3559118(+)			hypothetical protein
YP_004179580	3559303..3560493(+)			hypothetical protein
YP_004179581	3560471..3561517(+)			hypothetical protein
YP_004179582	3562013..3563380(-)			hypothetical protein
YP_004179585	3566208..3567749(+)			hypothetical protein
YP_004179586	3567751..3569304(+)			hypothetical protein
YP_004179587	3569388..3569552(+)			hypothetical protein
YP_004179588	3569549..3570091(+)			hypothetical protein
YP_004179589	3570042..3571787(-)			hypothetical protein
YP_004179543	3527654..3528484(-)			FkbM family methyltransferase
YP_004179565	3546149..3546598(+)			endodeoxyribonuclease RusA
YP_004179583	3564650..3565225(-)			ECF subfamily RNA polymerase sigma-24 factor
YP_004179532	3510611..3511675(-)			CRISPR-associated protein
YP_004179567	3548315..3550204(+)			bifunctional DNA primase/polymerase

## Sheet: all
RB	NP_870157.1	6360641..6361474(1)			zinc metalloendopeptidase
PS	YP_003372216	4822785..4823150(-1)			YD repeat-containing protein
IP	YP_004179542	3520004..3527479(-)			YD repeat-containing protein
PS	YP_003369699	1429189..1431015(1)			WD-40 repeat-containing protein
PB	YP_004271399	4685374..4686039(-)			UBA/THIF-type NAD/FAD binding protein
RB	NP_864279.1	611479..612024(1)			type IV pilin-like protein
PB	YP_004267851	244606..246315(+)			type III restriction protein res subunit
IP	YP_004179566	3546573..3548318(+)			type III restriction protein res subunit
PB	YP_004268612	1121893..1123425(+)			type I restriction-modification system, M subunit
PB	YP_004268613	1123418..1124017(+)			type I restriction system, specificity protein HsdS
RB	NP_870064.1	6265363..6266544(1)			type I restriction modification enzyme, S subunit
RB	NP_870065.1	6266567..6269980(1)			type I restriction enzyme, R protein
RB	NP_870063.1	6263708..6265366(1)			type I restriction enzyme M protein
RB	NP_870080.1	6278533..6280191(1)			type I restriction enzym, M protein
PB	YP_004268577	1095232..1095477(-)			two-component system histidine kinase
RB		426431..426504(-1)			tRNA-OTHER
RB		425584..425655(-1)			tRNA-Leu
RB		6260778..6260850(1)			tRNA-Cys
RB		231979..232052(1)			tRNA-Asp
PS		5838108..5838181(-1)			tRNA-Asp
RB		426774..426845(-1)			tRNA-Asn
PS		1389106..1389181(1)			tRNA-Asn
PS		553500..553575(1)			tRNA-Arg
RB	NP_869901.1	6127205..6128599(-1)			transposase-like protein
RB	NP_867784.1	3953590..3954717(1)		y4qJ	transposase y4qj
PS	YP_003372214	4820888..4822498(1)			transposase IS66
PL	YP_003629086	1322968..1324461(-1)			transposase IS4 family protein
PL	YP_003631089	3974651..3974980(-1)			transposase IS4 family protein
PS	YP_003369834	1609748..1610554(-1)			transposase IS4 family protein
PS	YP_003369840	1619850..1620656(-1)			transposase IS4 family protein
PB	YP_004268622	1133195..1133590(+)			transposase IS4 family protein
PB	YP_004269582	2307423..2307818(+)			transposase IS4 family protein
RB	NP_864271.1	606838..607128(1)			transposase A
RB	NP_866952.1	3087346..3087636(-1)			transposase A
RB	NP_870159.1	6361950..6362240(1)			transposase A
RB	NP_863681.1	18668..19417(-1)			transposase
RB	NP_864074.1	421117..422328(-1)			transposase
RB	NP_864083.1	427858..429036(-1)			transposase
RB	NP_864087.1	429942..430241(1)			transposase
RB	NP_864088.1	430238..431110(1)			transposase
RB	NP_864145.1	490025..491152(-1)			transposase
RB	NP_864151.1	493076..494203(-1)			transposase
RB	NP_864165.1	503765..504892(-1)			transposase
RB	NP_864270.1	605975..606781(-1)			transposase
RB	NP_864272.1	607131..608009(1)			transposase
RB	NP_864273.1	608055..608435(-1)			transposase
RB	NP_864282.1	612786..613154(1)			transposase
RB	NP_866039.1	2233917..2234846(-1)			transposase
RB	NP_866330.1	2465768..2467084(1)			transposase
RB	NP_866951.1	3086465..3087343(-1)			transposase
RB	NP_867022.1	3150246..3151547(-1)			transposase
RB	NP_867100.1	3235937..3237064(1)			transposase
RB	NP_867413.1	3561015..3562985(-1)			transposase
RB	NP_867414.1	3562975..3563853(-1)			transposase
RB	NP_869136.1	5337287..5338162(1)			transposase
RB	NP_869923.1	6152514..6153383(1)			transposase
RB	NP_870913.1	7081765..7083066(1)			transposase
PB	YP_004268621	1132794..1133198(+)			transposase
PB	YP_004269100	1723684..1724465(+)			transposase
PB	YP_004269581	2307022..2307426(+)			transposase
PB	YP_004269583	2307848..2308426(-)			transposase
PB	YP_004271396	4681920..4682701(+)			transposase
RB	NP_870923.1	7087064..7087501(-1)			transmembrane protein- transporter
RB	NP_866947.1	3082965..3083636(-1)			transcriptional regulator
RB	NP_866949.1	3084242..3084823(-1)			transcriptional regulator
PB	YP_004268762	1308932..1309588(+)			transcriptional regulator
PB	YP_004268774	1317364..1319328(-)			transcriptional regulator
RB	NP_869918.1	6142717..6143733(1)		iuvY	transcriptional activator protein ilvY
RB	NP_867789.1	3955956..3956351(1)			transcription factor SP1
RB	NP_870910.1	7078691..7079314(-1)		dsbD	thiol:disulfide interchange protein
PB	YP_004268588	1105346..1106011(-)			TetR family transcriptional regulator
PB	YP_004269119	1741375..1742922(-)			terminase
PS	YP_003368966	538579..539283(-1)			TenA family transcriptional activator
RB	NP_869913.1	6134657..6136312(-1)			telomerase-1
PB	YP_004268606	1115679..1116461(-)			TatD-related deoxyribonuclease
PS	YP_003370768	2900105..2901094(1)			surface presentation of antigens (SPOA) protein
PL	YP_003630397	3092262..3094625(1)			sulfatase
PL	YP_003630399	3095343..3097751(1)			sulfatase
RB	NP_870912.1	7079642..7081960(-1)			subtilisin proteinase-like protein
PL	YP_003630450	3160855..3161295(1)			stress responsive alpha-beta barrel domain-containing protein
RB	NP_870149.1	6331874..6333352(-1)		strI	streptomycin biosynthesis protein strI
RB	NP_870073.1	6274366..6275235(1)		strR	streptomycin biosynthesis operon regulatory protein
PB	YP_004268795	1345501..1345953(-)			signal peptide-domain containing protein
RB	NP_863679.1	17846..18328(-1)			signal peptide
RB	NP_863904.1	231337..231744(1)			signal peptide
RB	NP_863907.1	233429..233737(1)			signal peptide
RB	NP_864081.1	426227..426385(-1)			signal peptide
RB	NP_864095.1	434151..434627(1)			signal peptide
RB	NP_864143.1	489282..489677(1)			signal peptide
RB	NP_864170.1	506479..506949(1)			signal peptide
RB	NP_864173.1	507238..507945(1)			signal peptide
RB	NP_864262.1	603031..603498(1)			signal peptide
RB	NP_864278.1	610941..611396(1)			signal peptide
RB	NP_864280.1	612144..612635(1)			signal peptide
RB	NP_865897.1	2110438..2111625(1)			signal peptide
RB	NP_866328.1	2464977..2465273(1)			signal peptide
RB	NP_867024.1	3152367..3152807(1)			signal peptide
RB	NP_867780.1	3951505..3951717(-1)			signal peptide
RB	NP_869132.1	5334744..5335766(-1)			signal peptide
RB	NP_869900.1	6125647..6127269(1)			signal peptide
RB	NP_869902.1	6128704..6129624(1)			signal peptide
RB	NP_870155.1	6359561..6360256(1)			signal peptide
RB	NP_870922.1	7086585..7086761(-1)			signal peptide
IP	YP_004179561	3543307..3543882(+)			sigma-70 familyRNA polymerase sigma factor
RB	NP_866943.1	3081263..3082249(-1)			serine/threonine-protein kinase
RB	NP_869921.1	6146708..6152407(1)			serine/threonine-protein kinase
PB	YP_004268568	1087463..1089175(-)			serine/threonine protein kinase
PB	YP_004268811	1354255..1355964(+)			serine/threonine protein kinase
RB	NP_867781.1	3951653..3952438(-1)		sprE	sepiapterin reductase
RB	NP_870057.1	6256871..6258829(-1)			sensory transduction histidine kinase
PS	YP_003368842	380614..381453(1)			Sel1 domain-containing protein repeat-containing protein
PB	YP_004268587	1104000..1105349(-)			RND family efflux transporter MFP subunit
RB	NP_864277.1	610360..610857(1)			ribosomal-protein-alanine acetyltransferase
RB	NP_870144.1	6329915..6330736(-1)		rrmA	ribosomal RNA large subunit methyltransferase A
RB	NP_864090.1	431574..432953(1)			reverse transcriptase/maturase
RB	NP_866340.1	2472731..2476540(-1)			reverse transcriptase like protein
RB	NP_870081.1	6280188..6281357(1)		hsdS	restriction modification system S chain-like protein
IP	YP_004179573	3553351..3553686(-)			restriction endonuclease
PS	YP_003369694	1426499..1427116(1)			response regulator receiver protein
IP	YP_004179584	3565522..3566025(+)			response regulator receiver protein
PL	YP_003629136	1400822..1401286(1)			response regulator receiver domain-containing protein
IP	YP_004179534	3513485..3514825(-)			resolvase domain-containing protein
IP	YP_004179537	3515865..3517961(+)			resolvase domain-containing protein
IP	YP_004179578	3557116..3558708(+)			resolvase domain-containing protein
PS	YP_003368997	558831..559415(-1)			resolvase
PS	YP_003370775	2907157..2907843(1)			resolvase
PB	YP_004268812	1356079..1357902(+)			resolvase
RB	NP_869915.1	6138517..6141957(-1)		afsR-g	regulatory protein afsR
PS	YP_003369843	1622607..1624004(-1)			pyridine nucleotide-disulfide oxidoreductase dimerization subunit
IP	YP_004179577	3556622..3557119(+)			putative bacteriophage-like protein
PL	YP_003629137	1401283..1402518(1)			purine or other phosphorylase family 1
RB	NP_870067.1	6271177..6272688(-1)			preprotein translocase SecA chain
RB	NP_869420.1	5647066..5648352(-1)			polysaccharide biosynthesis related protein
RB	NP_864964.1	1289514..1290824(-1)			poly(glycerol-phosphate) alpha-glucosyltransferase
PB	YP_004268593	1107654..1107941(-)			plasmid related protein
PS	YP_003372960	5802286..5802900(1)			phospholipid/glycerol acyltransferase
PS	YP_003372977	5836291..5836494(1)			phage transcriptional regulator AlpA
PB	YP_004269120	1743012..1743494(-)			phage terminase, small subunit, , P27 family
PB	YP_004269107	1732001..1733791(-)			phage tape measure protein
PB	YP_004269111	1735355..1735753(-)			phage protein, HK97 gp10 family
PB	YP_004267868	256817..258211(+)			phage protein
PB	YP_004269116	1738461..1739039(-)			phage prohead protease HK97 family
IP	YP_004179558	3540758..3542254(-)			phage portal protein, lambda family
PB	YP_004269117	1739036..1740559(-)			phage portal protein, HK97 family
PB	YP_004269115	1737110..1738309(-)			phage major capsid protein, HK97 family
PB	YP_004269112	1735750..1736073(-)			phage head-tail adaptor
PB	YP_004269095	1719641..1720351(-)			phage DNA modification protein
PL	YP_003631096	3982737..3985652(-1)			PglZ domain-containing protein
PB	YP_004268776	1320149..1322098(-)			PglZ domain-containing protein
PS	YP_003368839	372207..373412(1)			peptidase S7
PS	YP_003372210	4817601..4819577(1)			peptidase M56 BlaR1
PB	YP_004268570	1089966..1090964(+)			PDZ/DHR/GLGF domain-containing protein
PB	YP_004268809	1352455..1353465(-)			PDZ/DHR/GLGF domain-containing protein
RB	NP_865891.1	2105146..2105904(1)			partition protein
IP	YP_004179568	3550504..3551844(+)			ParB domain-containing protein nuclease
RB	NP_864077.1	422908..424260(1)			Na+/H+ antiporter
PB	YP_004271402	4687867..4688094(-)			molybdopterin converting factor subunit 1
PB	YP_004268604	1114405..1115163(-)			methyltransferase type 11
PB	YP_004271775	5164642..5165451(+)			methyltransferase type 11
RB	NP_864986.1	1304887..1305777(-1)			methyltransferase
PB	YP_004268563	1081807..1083702(-)			metallophosphoesterase
RB	NP_869424.1	5651763..5652902(-1)			mannosyltransferase
RB	NP_869425.1	5652865..5654064(-1)			mannosyl transferase
RB	NP_864981.1	1302420..1303754(-1)			LPS biosynthesis RfbU related protein
PL	YP_003629083	1317522..1318451(1)			LPS biosynthesis related glycosyltransferase
RB	NP_864157.1	498338..500020(-1)		lldP	L-lactate permease
PS	YP_003372966	5814993..5816093(-1)			lipase class 3
RB	NP_869909.1	6131652..6132548(-1)		lexA	lexA repressor
RB	NP_870082.1	6281254..6282816(-1)			kinesin Unc104/KIF1a-like protein
PB	YP_004268609	1118564..1120516(-)			KAP P-loop domain-containing protein
PL	YP_003630451	3161364..3165542(1)			isoleucine--tRNA ligase
PS	YP_003372213	4820489..4820824(1)			IS66 Orf2 family protein
RB	NP_869131.1	5333967..5334593(1)			intracellular proteinase I
RB	NP_867783.1	3952745..3953593(1)		y4qJ	integrase/recombinase y4qk
PB	YP_004267853	248740..248907(+)			integrase/recombinase protein
RB	NP_867099.1	3235092..3235940(1)			integrase/recombinase
PB	YP_004268597	1109369..1110301(-)			integrase family protein
PB	YP_004268792	1344205..1345116(+)			integrase family protein
RB	NP_864146.1	491254..491937(-1)			integrase
RB	NP_864166.1	504889..505476(-1)			integrase
RB	NP_864264.1	603844..604059(-1)			integrase
PL	YP_003629140	1405982..1407220(-1)			integrase
RB	NP_869137.1	5338185..5339486(1)			InsA (transposase)
RB	NP_864285.1	613667..615037(-1)			iduronate sulfatase
RB	NP_863675.1	15460..15627(-1)			hypothetical protein
RB	NP_863676.1	15692..16483(-1)			hypothetical protein
RB	NP_863677.1	16591..17700(-1)			hypothetical protein
RB	NP_863678.1	17693..17839(-1)			hypothetical protein
RB	NP_863680.1	18331..18636(1)			hypothetical protein
RB	NP_863682.1	19461..19922(-1)			hypothetical protein
RB	NP_863683.1	20053..20550(-1)			hypothetical protein
RB	NP_863684.1	20627..20791(-1)			hypothetical protein
RB	NP_863685.1	20825..21127(-1)			hypothetical protein
RB	NP_863903.1	229809..231377(1)			hypothetical protein
RB	NP_863905.1	231791..231988(1)			hypothetical protein
RB	NP_863906.1	232161..233408(1)			hypothetical protein
RB	NP_863908.1	233878..234756(1)			hypothetical protein
RB	NP_863909.1	234881..235261(1)			hypothetical protein
RB	NP_863911.1	236794..236904(-1)			hypothetical protein
RB	NP_863912.1	236928..237320(-1)			hypothetical protein
RB	NP_864073.1	420625..420963(1)			hypothetical protein
RB	NP_864075.1	422341..422529(-1)			hypothetical protein
RB	NP_864076.1	422526..422726(-1)			hypothetical protein
RB	NP_864078.1	424501..424962(1)			hypothetical protein
RB	NP_864079.1	424970..425245(1)			hypothetical protein
RB	NP_864080.1	425294..425506(-1)			hypothetical protein
RB	NP_864082.1	426456..426674(1)			hypothetical protein
RB	NP_864084.1	429085..429444(-1)			hypothetical protein
RB	NP_864085.1	429550..429768(-1)			hypothetical protein
RB	NP_864086.1	429749..429985(-1)			hypothetical protein
RB	NP_864089.1	431107..431538(-1)			hypothetical protein
RB	NP_864091.1	432966..433259(1)			hypothetical protein
RB	NP_864092.1	433321..433638(1)			hypothetical protein
RB	NP_864093.1	433535..433771(-1)			hypothetical protein
RB	NP_864094.1	433831..434184(-1)			hypothetical protein
RB	NP_864140.1	488470..488799(-1)			hypothetical protein
RB	NP_864141.1	488758..489126(1)			hypothetical protein
RB	NP_864142.1	489145..489258(1)			hypothetical protein
RB	NP_864144.1	489774..490400(-1)			hypothetical protein
RB	NP_864147.1	492023..492148(-1)			hypothetical protein
RB	NP_864148.1	492159..492278(1)			hypothetical protein
RB	NP_864149.1	492306..492716(1)			hypothetical protein
RB	NP_864150.1	492825..493451(-1)			hypothetical protein
RB	NP_864152.1	494267..494524(-1)			hypothetical protein
RB	NP_864153.1	494630..494833(-1)			hypothetical protein
RB	NP_864154.1	494838..496547(-1)			hypothetical protein
RB	NP_864155.1	496342..498192(-1)			hypothetical protein
RB	NP_864156.1	498189..498341(-1)			hypothetical protein
RB	NP_864158.1	500121..500420(1)			hypothetical protein
RB	NP_864160.1	501755..502459(-1)			hypothetical protein
RB	NP_864161.1	502128..502904(1)			hypothetical protein
RB	NP_864162.1	502308..503045(-1)			hypothetical protein
RB	NP_864163.1	503004..503387(1)			hypothetical protein
RB	NP_864164.1	503514..504140(-1)			hypothetical protein
RB	NP_864167.1	505439..505738(-1)			hypothetical protein
RB	NP_864168.1	505900..506019(1)			hypothetical protein
RB	NP_864169.1	506032..506475(1)			hypothetical protein
RB	NP_864171.1	507068..507280(-1)			hypothetical protein
RB	NP_864172.1	507079..507840(-1)			hypothetical protein
RB	NP_864174.1	508101..509411(-1)			hypothetical protein
RB	NP_864261.1	602343..602987(-1)			hypothetical protein
RB	NP_864263.1	603172..603621(-1)			hypothetical protein
RB	NP_864265.1	603998..604384(1)			hypothetical protein
RB	NP_864266.1	604378..604656(1)			hypothetical protein
RB	NP_864267.1	604706..604972(1)			hypothetical protein
RB	NP_864268.1	605059..605553(1)			hypothetical protein
RB	NP_864269.1	605675..605971(-1)			hypothetical protein
RB	NP_864275.1	609563..609694(-1)			hypothetical protein
RB	NP_864276.1	609661..610227(-1)			hypothetical protein
RB	NP_864281.1	612629..612754(-1)			hypothetical protein
RB	NP_864283.1	613202..613408(-1)			hypothetical protein
RB	NP_864284.1	613431..613703(-1)			hypothetical protein
RB	NP_864959.1	1287232..1287390(1)			hypothetical protein
RB	NP_864960.1	1287335..1287487(-1)			hypothetical protein
RB	NP_864961.1	1287454..1287654(1)			hypothetical protein
RB	NP_864965.1	1290912..1292252(-1)			hypothetical protein
RB	NP_864969.1	1295422..1295793(-1)			hypothetical protein
RB	NP_864970.1	1295756..1295872(1)			hypothetical protein
RB	NP_864971.1	1295862..1296683(-1)			hypothetical protein
RB	NP_864972.1	1296700..1296891(-1)			hypothetical protein
RB	NP_864976.1	1300487..1301380(-1)			hypothetical protein
RB	NP_864977.1	1301458..1301658(-1)			hypothetical protein
RB	NP_864978.1	1301627..1301758(-1)			hypothetical protein
RB	NP_864979.1	1301755..1302201(-1)			hypothetical protein
RB	NP_864980.1	1302190..1302399(1)			hypothetical protein
RB	NP_864982.1	1303740..1303904(1)			hypothetical protein
RB	NP_864983.1	1303912..1304043(1)			hypothetical protein
RB	NP_864984.1	1304058..1304771(-1)			hypothetical protein
RB	NP_864985.1	1304778..1304906(1)			hypothetical protein
RB	NP_865890.1	2104677..2105036(1)			hypothetical protein
RB	NP_865892.1	2105915..2106241(1)			hypothetical protein
RB	NP_865894.1	2107600..2107737(1)			hypothetical protein
RB	NP_865895.1	2107798..2108211(1)			hypothetical protein
RB	NP_865896.1	2108244..2110445(1)			hypothetical protein
RB	NP_865898.1	2111716..2112267(1)			hypothetical protein
RB	NP_865899.1	2112335..2112553(1)			hypothetical protein
RB	NP_865900.1	2112565..2113191(1)		radC	hypothetical protein
RB	NP_865901.1	2113242..2114714(-1)			hypothetical protein
RB	NP_865902.1	2114854..2114982(1)			hypothetical protein
RB	NP_865903.1	2114968..2115666(-1)			hypothetical protein
RB	NP_865904.1	2115765..2115926(1)			hypothetical protein
RB	NP_865905.1	2115860..2116267(-1)			hypothetical protein
RB	NP_865906.1	2116228..2116365(-1)			hypothetical protein
RB	NP_866040.1	2234849..2235178(1)			hypothetical protein
RB	NP_866041.1	2235163..2235597(-1)			hypothetical protein
RB	NP_866042.1	2235735..2236205(1)			hypothetical protein
RB	NP_866043.1	2236190..2236372(-1)			hypothetical protein
RB	NP_866044.1	2236216..2236377(-1)			hypothetical protein
RB	NP_866045.1	2236345..2236698(1)			hypothetical protein
RB	NP_866046.1	2236824..2237279(-1)			hypothetical protein
RB	NP_866047.1	2237331..2237771(-1)			hypothetical protein
RB	NP_866048.1	2237810..2238277(-1)			hypothetical protein
RB	NP_866049.1	2238462..2238932(-1)			hypothetical protein
RB	NP_866050.1	2238609..2239094(1)			hypothetical protein
RB	NP_866051.1	2239103..2239474(-1)			hypothetical protein
RB	NP_866052.1	2239605..2240075(-1)			hypothetical protein
RB	NP_866053.1	2240090..2240206(-1)			hypothetical protein
RB	NP_866329.1	2465418..2465774(-1)			hypothetical protein
RB	NP_866331.1	2467011..2467289(1)			hypothetical protein
RB	NP_866332.1	2467394..2467537(1)			hypothetical protein
RB	NP_866333.1	2467537..2467800(1)			hypothetical protein
RB	NP_866335.1	2469311..2469535(-1)			hypothetical protein
RB	NP_866336.1	2469488..2469898(1)			hypothetical protein
RB	NP_866337.1	2470119..2470739(1)			hypothetical protein
RB	NP_866338.1	2470807..2471103(1)			hypothetical protein
RB	NP_866339.1	2471205..2472599(1)			hypothetical protein
RB	NP_866341.1	2476612..2476761(1)			hypothetical protein
RB	NP_866342.1	2476780..2477475(-1)			hypothetical protein
RB	NP_866936.1	3077578..3077730(1)			hypothetical protein
RB	NP_866939.1	3080059..3080310(1)			hypothetical protein
RB	NP_866940.1	3080332..3080766(-1)			hypothetical protein
RB	NP_866941.1	3080798..3080941(-1)			hypothetical protein
RB	NP_866942.1	3080920..3081204(-1)			hypothetical protein
RB	NP_866944.1	3082302..3082409(1)			hypothetical protein
RB	NP_866945.1	3082501..3082635(-1)			hypothetical protein
RB	NP_866946.1	3082619..3083017(-1)			hypothetical protein
RB	NP_866948.1	3083599..3084330(-1)			hypothetical protein
RB	NP_866950.1	3084898..3086475(-1)			hypothetical protein
RB	NP_866953.1	3087578..3087817(1)			hypothetical protein
RB	NP_867018.1	3149031..3149564(-1)			hypothetical protein
RB	NP_867019.1	3149573..3149941(-1)			hypothetical protein
RB	NP_867020.1	3149911..3150072(1)			hypothetical protein
RB	NP_867021.1	3150083..3150235(-1)			hypothetical protein
RB	NP_867023.1	3151570..3152304(-1)			hypothetical protein
RB	NP_867025.1	3152860..3153426(1)			hypothetical protein
RB	NP_867026.1	3153562..3154134(-1)			hypothetical protein
RB	NP_867027.1	3154198..3154683(-1)			hypothetical protein
RB	NP_867028.1	3154768..3155358(-1)			hypothetical protein
RB	NP_867093.1	3232485..3232658(-1)			hypothetical protein
RB	NP_867094.1	3232622..3233026(-1)			hypothetical protein
RB	NP_867095.1	3233104..3233532(-1)			hypothetical protein
RB	NP_867096.1	3233585..3233743(1)			hypothetical protein
RB	NP_867097.1	3233881..3234375(-1)			hypothetical protein
RB	NP_867098.1	3234329..3234799(1)			hypothetical protein
RB	NP_867101.1	3236689..3237315(1)			hypothetical protein
RB	NP_867102.1	3237422..3237976(-1)			hypothetical protein
RB	NP_867403.1	3556962..3557465(1)			hypothetical protein
RB	NP_867404.1	3557535..3557960(1)			hypothetical protein
RB	NP_867405.1	3557988..3558311(-1)			hypothetical protein
RB	NP_867406.1	3558301..3558933(-1)			hypothetical protein
RB	NP_867407.1	3558935..3559774(-1)			hypothetical protein
RB	NP_867408.1	3559781..3559924(1)			hypothetical protein
RB	NP_867409.1	3559944..3560207(1)			hypothetical protein
RB	NP_867410.1	3560183..3560371(-1)			hypothetical protein
RB	NP_867411.1	3560295..3560822(-1)			hypothetical protein
RB	NP_867412.1	3560829..3560942(-1)			hypothetical protein
RB	NP_867779.1	3950426..3951508(-1)			hypothetical protein
RB	NP_867782.1	3952464..3952583(-1)			hypothetical protein
RB	NP_867785.1	3954342..3954968(1)			hypothetical protein
RB	NP_867786.1	3955080..3955364(-1)			hypothetical protein
RB	NP_867787.1	3955353..3955553(1)			hypothetical protein
RB	NP_867788.1	3955527..3955937(-1)			hypothetical protein
RB	NP_869134.1	5336312..5337100(-1)			hypothetical protein
RB	NP_869135.1	5337111..5337344(-1)			hypothetical protein
RB	NP_869138.1	5339497..5339649(1)			hypothetical protein
RB	NP_869139.1	5339539..5339913(-1)			hypothetical protein
RB	NP_869419.1	5646882..5647025(-1)			hypothetical protein
RB	NP_869421.1	5648519..5649511(-1)			hypothetical protein
RB	NP_869422.1	5649426..5650397(-1)			hypothetical protein
RB	NP_869423.1	5650421..5651746(-1)			hypothetical protein
RB	NP_869899.1	6125444..6125599(-1)			hypothetical protein
RB	NP_869903.1	6129599..6129709(1)			hypothetical protein
RB	NP_869904.1	6129721..6129960(-1)			hypothetical protein
RB	NP_869905.1	6130032..6130220(1)			hypothetical protein
RB	NP_869910.1	6132840..6133748(-1)			hypothetical protein
RB	NP_869911.1	6133854..6134246(1)			hypothetical protein
RB	NP_869912.1	6134344..6134589(-1)			hypothetical protein
RB	NP_869914.1	6136339..6138507(-1)			hypothetical protein
RB	NP_869916.1	6142000..6142431(-1)			hypothetical protein
RB	NP_869917.1	6142392..6142535(-1)			hypothetical protein
RB	NP_869919.1	6143730..6144254(1)			hypothetical protein
RB	NP_869922.1	6152404..6152517(1)			hypothetical protein
RB	NP_869924.1	6153422..6153820(-1)			hypothetical protein
RB	NP_869925.1	6153930..6154139(1)			hypothetical protein
RB	NP_869926.1	6154153..6154359(-1)			hypothetical protein
RB	NP_869927.1	6154311..6154655(-1)			hypothetical protein
RB	NP_869928.1	6154696..6154977(1)			hypothetical protein
RB	NP_869929.1	6155013..6155240(-1)			hypothetical protein
RB	NP_869930.1	6155237..6155692(-1)			hypothetical protein
RB	NP_869931.1	6155689..6156546(-1)			hypothetical protein
RB	NP_870055.1	6256500..6256712(1)			hypothetical protein
RB	NP_870056.1	6256722..6256835(1)			hypothetical protein
RB	NP_870059.1	6260470..6260715(-1)			hypothetical protein
RB	NP_870060.1	6261140..6262327(1)			hypothetical protein
RB	NP_870061.1	6262452..6262622(-1)			hypothetical protein
RB	NP_870062.1	6262796..6263689(-1)			hypothetical protein
RB	NP_870066.1	6269998..6271044(1)			hypothetical protein
RB	NP_870068.1	6272877..6273080(-1)			hypothetical protein
RB	NP_870069.1	6273215..6273466(-1)			hypothetical protein
RB	NP_870070.1	6273457..6273624(-1)			hypothetical protein
RB	NP_870071.1	6273726..6274040(1)			hypothetical protein
RB	NP_870072.1	6274043..6274366(1)			hypothetical protein
RB	NP_870074.1	6275232..6275447(-1)			hypothetical protein
RB	NP_870075.1	6275480..6276829(1)			hypothetical protein
RB	NP_870076.1	6276815..6276943(-1)			hypothetical protein
RB	NP_870077.1	6276931..6277122(1)			hypothetical protein
RB	NP_870078.1	6277277..6277447(-1)			hypothetical protein
RB	NP_870079.1	6277621..6278514(-1)			hypothetical protein
RB	NP_870142.1	6329316..6329819(1)			hypothetical protein
RB	NP_870143.1	6329394..6329918(-1)			hypothetical protein
RB	NP_870145.1	6330717..6330992(1)			hypothetical protein
RB	NP_870146.1	6330939..6331238(-1)			hypothetical protein
RB	NP_870147.1	6331315..6331512(-1)			hypothetical protein
RB	NP_870148.1	6331527..6331922(1)			hypothetical protein
RB	NP_870150.1	6333558..6334091(1)			hypothetical protein
RB	NP_870151.1	6334355..6334744(1)			hypothetical protein
RB	NP_870152.1	6334763..6334939(1)			hypothetical protein
RB	NP_870153.1	6334808..6334939(1)			hypothetical protein
RB	NP_870156.1	6360319..6360450(1)			hypothetical protein
RB	NP_870158.1	6361471..6361782(1)			hypothetical protein
RB	NP_870909.1	7078476..7078718(1)			hypothetical protein
RB	NP_870911.1	7079332..7079589(1)			hypothetical protein
RB	NP_870914.1	7083077..7083229(1)			hypothetical protein
RB	NP_870915.1	7083226..7083663(-1)			hypothetical protein
RB	NP_870917.1	7084723..7084920(1)			hypothetical protein
RB	NP_870918.1	7084995..7085369(1)			hypothetical protein
RB	NP_870919.1	7085419..7085784(-1)			hypothetical protein
RB	NP_870920.1	7086052..7086189(-1)			hypothetical protein
RB	NP_870921.1	7086337..7086564(-1)			hypothetical protein
RB	NP_870924.1	7087573..7087710(-1)			hypothetical protein
PL	YP_003629014	1237097..1237501(-1)			hypothetical protein
PL	YP_003629015	1237485..1237799(-1)			hypothetical protein
PL	YP_003629016	1238163..1238453(-1)			hypothetical protein
PL	YP_003629017	1238763..1239230(-1)			hypothetical protein
PL	YP_003629018	1239333..1239689(-1)			hypothetical protein
PL	YP_003629019	1239955..1240308(-1)			hypothetical protein
PL	YP_003629020	1240425..1240943(-1)			hypothetical protein
PL	YP_003629021	1241412..1241759(-1)			hypothetical protein
PL	YP_003629022	1241853..1241966(-1)			hypothetical protein
PL	YP_003629084	1319808..1320098(-1)			hypothetical protein
PL	YP_003629085	1320086..1322794(-1)			hypothetical protein
PL	YP_003629087	1324531..1324761(1)			hypothetical protein
PL	YP_003629088	1324740..1325378(-1)			hypothetical protein
PL	YP_003629089	1325407..1333602(-1)			hypothetical protein
PL	YP_003629119	1379538..1380545(1)			hypothetical protein
PL	YP_003629120	1380768..1381733(1)			hypothetical protein
PL	YP_003629122	1383881..1385197(-1)			hypothetical protein
PL	YP_003629123	1385323..1385502(-1)			hypothetical protein
PL	YP_003629124	1385601..1385843(-1)			hypothetical protein
PL	YP_003629125	1385840..1386808(-1)			hypothetical protein
PL	YP_003629127	1388621..1388842(-1)			hypothetical protein
PL	YP_003629128	1388950..1389312(-1)			hypothetical protein
PL	YP_003629129	1389381..1389890(-1)			hypothetical protein
PL	YP_003629130	1389987..1390295(1)			hypothetical protein
PL	YP_003629131	1393057..1394091(1)			hypothetical protein
PL	YP_003629132	1394810..1394998(1)			hypothetical protein
PL	YP_003629133	1395424..1395690(1)			hypothetical protein
PL	YP_003629134	1396361..1396708(1)			hypothetical protein
PL	YP_003629135	1397355..1400825(1)			hypothetical protein
PL	YP_003629138	1402704..1403072(1)			hypothetical protein
PL	YP_003629139	1403149..1403619(-1)			hypothetical protein
PL	YP_003630398	3094638..3095312(1)			hypothetical protein
PL	YP_003630400	3097812..3097982(1)			hypothetical protein
PL	YP_003631081	3961539..3962246(-1)			hypothetical protein
PL	YP_003631082	3962596..3962751(-1)			hypothetical protein
PL	YP_003631083	3963016..3964707(1)			hypothetical protein
PL	YP_003631084	3964776..3965522(1)			hypothetical protein
PL	YP_003631085	3965995..3972006(1)			hypothetical protein
PL	YP_003631086	3972003..3972518(1)			hypothetical protein
PL	YP_003631087	3972584..3973546(1)			hypothetical protein
PL	YP_003631088	3973859..3974533(1)			hypothetical protein
PL	YP_003631090	3975071..3975259(-1)			hypothetical protein
PL	YP_003631091	3975404..3976219(-1)			hypothetical protein
PL	YP_003631092	3976259..3976999(-1)			hypothetical protein
PL	YP_003631093	3977009..3977845(-1)			hypothetical protein
PL	YP_003631097	3985649..3989926(-1)			hypothetical protein
PL	YP_003631098	3989938..3993564(-1)			hypothetical protein
PL	YP_003631099	3993582..3994217(-1)			hypothetical protein
PL	YP_003631100	3994214..3994996(-1)			hypothetical protein
PL	YP_003631101	3994996..3995634(-1)			hypothetical protein
PS	YP_003368836	368368..369849(1)			hypothetical protein
PS	YP_003368837	369853..370992(1)			hypothetical protein
PS	YP_003368838	371032..372195(1)			hypothetical protein
PS	YP_003368840	373479..375398(1)			hypothetical protein
PS	YP_003368841	375401..378376(1)			hypothetical protein
PS	YP_003368843	381499..382077(1)			hypothetical protein
PS	YP_003368844	382119..382496(-1)			hypothetical protein
PS	YP_003368845	382891..383724(1)			hypothetical protein
PS	YP_003368846	383721..383912(1)			hypothetical protein
PS	YP_003368847	383927..384310(1)			hypothetical protein
PS	YP_003368848	384430..385329(-1)			hypothetical protein
PS	YP_003368849	385483..386247(-1)			hypothetical protein
PS	YP_003368850	386957..388036(1)			hypothetical protein
PS	YP_003368962	536709..536903(-1)			hypothetical protein
PS	YP_003368963	536900..537850(-1)			hypothetical protein
PS	YP_003368964	537989..538327(-1)			hypothetical protein
PS	YP_003368965	538303..538458(-1)			hypothetical protein
PS	YP_003368967	539538..539894(-1)			hypothetical protein
PS	YP_003368968	539948..540394(-1)			hypothetical protein
PS	YP_003368969	540484..540969(-1)			hypothetical protein
PS	YP_003368970	541058..541561(-1)			hypothetical protein
PS	YP_003368971	541692..542144(-1)			hypothetical protein
PS	YP_003368972	542247..542636(-1)			hypothetical protein
PS	YP_003368973	542731..543234(-1)			hypothetical protein
PS	YP_003368974	543238..543546(-1)			hypothetical protein
PS	YP_003368975	543558..543812(1)			hypothetical protein
PS	YP_003368976	544079..544207(1)			hypothetical protein
PS	YP_003368977	544384..544782(-1)			hypothetical protein
PS	YP_003368978	544899..545294(-1)			hypothetical protein
PS	YP_003368979	545461..545832(-1)			hypothetical protein
PS	YP_003368980	545829..546227(-1)			hypothetical protein
PS	YP_003368981	546224..546637(-1)			hypothetical protein
PS	YP_003368982	546818..547249(-1)			hypothetical protein
PS	YP_003368983	547360..547734(-1)			hypothetical protein
PS	YP_003368984	547840..548052(-1)			hypothetical protein
PS	YP_003368985	548683..549090(-1)			hypothetical protein
PS	YP_003368986	549211..549648(-1)			hypothetical protein
PS	YP_003368987	550340..550495(-1)			hypothetical protein
PS	YP_003368988	550464..551183(-1)			hypothetical protein
PS	YP_003368989	551232..551753(-1)			hypothetical protein
PS	YP_003368990	551975..552295(-1)			hypothetical protein
PS	YP_003368991	553733..555226(1)			hypothetical protein
PS	YP_003368992	555440..555973(-1)			hypothetical protein
PS	YP_003368993	556134..556382(-1)			hypothetical protein
PS	YP_003368994	556564..557115(1)			hypothetical protein
PS	YP_003368995	557214..558473(1)			hypothetical protein
PS	YP_003368996	558493..558753(1)			hypothetical protein
PS	YP_003368998	559449..560027(1)			hypothetical protein
PS	YP_003368999	560061..560681(1)			hypothetical protein
PS	YP_003369000	560687..561058(-1)			hypothetical protein
PS	YP_003369001	561084..561317(-1)			hypothetical protein
PS	YP_003369002	561321..561662(-1)			hypothetical protein
PS	YP_003369003	561659..561931(-1)			hypothetical protein
PS	YP_003369004	561913..562317(-1)			hypothetical protein
PS	YP_003369005	562321..562659(-1)			hypothetical protein
PS	YP_003369006	562664..562954(-1)			hypothetical protein
PS	YP_003369007	563420..565003(-1)			hypothetical protein
PS	YP_003369218	829038..829469(-1)			hypothetical protein
PS	YP_003369219	829712..830209(-1)			hypothetical protein
PS	YP_003369220	830326..830694(-1)			hypothetical protein
PS	YP_003369221	830998..831342(-1)			hypothetical protein
PS	YP_003369222	831454..832140(-1)			hypothetical protein
PS	YP_003369223	832174..832542(-1)			hypothetical protein
PS	YP_003369224	832587..833303(-1)			hypothetical protein
PS	YP_003369225	833409..833807(-1)			hypothetical protein
PS	YP_003369669	1388953..1389093(-1)			hypothetical protein
PS	YP_003369670	1390515..1391981(-1)			hypothetical protein
PS	YP_003369672	1392862..1393065(-1)			hypothetical protein
PS	YP_003369682	1411810..1413309(1)			hypothetical protein
PS	YP_003369683	1413306..1415291(1)			hypothetical protein
PS	YP_003369684	1415288..1419106(1)			hypothetical protein
PS	YP_003369685	1421399..1421629(1)			hypothetical protein
PS	YP_003369686	1421693..1421851(1)			hypothetical protein
PS	YP_003369687	1421851..1422843(1)			hypothetical protein
PS	YP_003369692	1425354..1425557(-1)			hypothetical protein
PS	YP_003369693	1426063..1426416(-1)			hypothetical protein
PS	YP_003369695	1427223..1427519(1)			hypothetical protein
PS	YP_003369696	1427569..1427886(1)			hypothetical protein
PS	YP_003369697	1428009..1428206(1)			hypothetical protein
PS	YP_003369698	1428375..1429052(1)			hypothetical protein
PS	YP_003369700	1431088..1431540(1)			hypothetical protein
PS	YP_003369833	1609375..1609788(1)			hypothetical protein
PS	YP_003369835	1610614..1611324(1)			hypothetical protein
PS	YP_003369837	1612287..1613531(1)			hypothetical protein
PS	YP_003369838	1613691..1618193(1)			hypothetical protein
PS	YP_003369839	1618197..1619000(1)			hypothetical protein
PS	YP_003369841	1621220..1621594(-1)			hypothetical protein
PS	YP_003369842	1621879..1621992(-1)			hypothetical protein
PS	YP_003370770	2902567..2902731(-1)			hypothetical protein
PS	YP_003370771	2903100..2903840(1)			hypothetical protein
PS	YP_003370772	2904071..2904991(1)			hypothetical protein
PS	YP_003370773	2905061..2906521(-1)			hypothetical protein
PS	YP_003370774	2906843..2907148(1)			hypothetical protein
PS	YP_003370776	2907929..2908294(1)			hypothetical protein
PS	YP_003370777	2908291..2909688(1)			hypothetical protein
PS	YP_003370784	2916020..2916907(-1)			hypothetical protein
PS	YP_003370785	2917707..2918303(1)			hypothetical protein
PS	YP_003370786	2918567..2919262(-1)			hypothetical protein
PS	YP_003370787	2919464..2920057(-1)			hypothetical protein
PS	YP_003371569	3932640..3933137(-1)			hypothetical protein
PS	YP_003371570	3935484..3935690(1)			hypothetical protein
PS	YP_003371571	3935802..3936326(1)			hypothetical protein
PS	YP_003371572	3936570..3936950(1)			hypothetical protein
PS	YP_003371573	3937081..3937485(1)			hypothetical protein
PS	YP_003371574	3938232..3938720(1)			hypothetical protein
PS	YP_003371575	3938805..3939485(1)			hypothetical protein
PS	YP_003372211	4819758..4820042(-1)			hypothetical protein
PS	YP_003372212	4820145..4820492(1)			hypothetical protein
PS	YP_003372215	4822501..4822788(-1)			hypothetical protein
PS	YP_003372221	4832632..4832868(1)			hypothetical protein
PS	YP_003372222	4833120..4834160(1)			hypothetical protein
PS	YP_003372223	4834228..4835865(1)			hypothetical protein
PS	YP_003372938	5777689..5778516(1)			hypothetical protein
PS	YP_003372939	5778513..5779331(1)			hypothetical protein
PS	YP_003372940	5779606..5779734(-1)			hypothetical protein
PS	YP_003372941	5780899..5781282(1)			hypothetical protein
PS	YP_003372942	5781618..5782073(1)			hypothetical protein
PS	YP_003372956	5799962..5800468(1)			hypothetical protein
PS	YP_003372957	5800877..5801071(-1)			hypothetical protein
PS	YP_003372958	5801301..5801555(1)			hypothetical protein
PS	YP_003372959	5801629..5801874(1)			hypothetical protein
PS	YP_003372963	5805333..5809409(-1)			hypothetical protein
PS	YP_003372967	5816140..5819814(-1)			hypothetical protein
PS	YP_003372972	5826577..5829387(-1)			hypothetical protein
PS	YP_003372973	5829556..5833377(-1)			hypothetical protein
PS	YP_003372974	5833439..5833924(1)			hypothetical protein
PS	YP_003372975	5834326..5835099(-1)			hypothetical protein
PS	YP_003372976	5835269..5835700(1)			hypothetical protein
PS	YP_003372978	5838611..5838757(1)			hypothetical protein
PB	YP_004267848	242862..243656(+)			hypothetical protein
PB	YP_004267849	243640..244116(+)			hypothetical protein
PB	YP_004267850	244132..244593(+)			hypothetical protein
PB	YP_004267854	248922..249287(+)			hypothetical protein
PB	YP_004267855	249301..249498(+)			hypothetical protein
PB	YP_004267856	249512..249793(+)			hypothetical protein
PB	YP_004267857	249860..250459(+)			hypothetical protein
PB	YP_004267858	250456..251496(+)			hypothetical protein
PB	YP_004267859	251843..252358(+)			hypothetical protein
PB	YP_004267860	252371..252544(+)			hypothetical protein
PB	YP_004267861	252735..253316(+)			hypothetical protein
PB	YP_004267862	253345..253665(+)			hypothetical protein
PB	YP_004267863	253668..254033(+)			hypothetical protein
PB	YP_004267864	254033..254659(+)			hypothetical protein
PB	YP_004267865	254659..255261(+)			hypothetical protein
PB	YP_004267866	255258..256364(+)			hypothetical protein
PB	YP_004267867	256376..256810(+)			hypothetical protein
PB	YP_004267869	258208..259866(+)			hypothetical protein
PB	YP_004268380	860623..861312(-)			hypothetical protein
PB	YP_004268381	861303..861455(-)			hypothetical protein
PB	YP_004268382	861926..862426(-)			hypothetical protein
PB	YP_004268383	862570..863298(-)			hypothetical protein
PB	YP_004268384	863340..863930(-)			hypothetical protein
PB	YP_004268385	863938..864558(-)			hypothetical protein
PB	YP_004268386	864608..865054(-)			hypothetical protein
PB	YP_004268387	865212..865820(-)			hypothetical protein
PB	YP_004268388	865802..866005(-)			hypothetical protein
PB	YP_004268389	866444..867262(-)			hypothetical protein
PB	YP_004268390	867339..867704(-)			hypothetical protein
PB	YP_004268391	868356..868691(+)			hypothetical protein
PB	YP_004268558	1076193..1077206(+)			hypothetical protein
PB	YP_004268559	1077476..1078501(+)			hypothetical protein
PB	YP_004268560	1078689..1079729(+)			hypothetical protein
PB	YP_004268561	1080076..1081110(+)			hypothetical protein
PB	YP_004268562	1081200..1081613(+)			hypothetical protein
PB	YP_004268564	1084017..1085084(+)			hypothetical protein
PB	YP_004268565	1085881..1086204(-)			hypothetical protein
PB	YP_004268566	1086345..1086701(-)			hypothetical protein
PB	YP_004268567	1086941..1087363(-)			hypothetical protein
PB	YP_004268571	1090972..1091280(+)			hypothetical protein
PB	YP_004268572	1091527..1091976(+)			hypothetical protein
PB	YP_004268573	1091977..1092426(-)			hypothetical protein
PB	YP_004268574	1092546..1092998(-)			hypothetical protein
PB	YP_004268575	1093174..1094334(+)			hypothetical protein
PB	YP_004268576	1094380..1094874(+)			hypothetical protein
PB	YP_004268578	1095481..1096602(-)			hypothetical protein
PB	YP_004268579	1096648..1097616(-)			hypothetical protein
PB	YP_004268581	1098874..1099191(-)			hypothetical protein
PB	YP_004268582	1099235..1099600(-)			hypothetical protein
PB	YP_004268583	1099666..1100031(-)			hypothetical protein
PB	YP_004268584	1100104..1100469(-)			hypothetical protein
PB	YP_004268589	1106241..1106501(-)			hypothetical protein
PB	YP_004268590	1106521..1106913(-)			hypothetical protein
PB	YP_004268591	1106910..1107272(-)			hypothetical protein
PB	YP_004268592	1107352..1107597(-)			hypothetical protein
PB	YP_004268594	1108064..1108474(-)			hypothetical protein
PB	YP_004268595	1108525..1108944(-)			hypothetical protein
PB	YP_004268596	1109006..1109320(-)			hypothetical protein
PB	YP_004268598	1110457..1110927(-)			hypothetical protein
PB	YP_004268600	1111967..1112194(-)			hypothetical protein
PB	YP_004268601	1112258..1112530(-)			hypothetical protein
PB	YP_004268602	1112602..1113219(-)			hypothetical protein
PB	YP_004268603	1113351..1114256(-)			hypothetical protein
PB	YP_004268605	1115212..1115682(-)			hypothetical protein
PB	YP_004268607	1116476..1117822(-)			hypothetical protein
PB	YP_004268608	1117826..1118548(-)			hypothetical protein
PB	YP_004268610	1120529..1120879(-)			hypothetical protein
PB	YP_004268611	1120981..1121883(+)			hypothetical protein
PB	YP_004268615	1127193..1127942(+)			hypothetical protein
PB	YP_004268616	1127966..1130236(+)			hypothetical protein
PB	YP_004268617	1130253..1131026(+)			hypothetical protein
PB	YP_004268618	1131187..1131885(-)			hypothetical protein
PB	YP_004268619	1131977..1132420(-)			hypothetical protein
PB	YP_004268620	1132517..1132768(-)			hypothetical protein
PB	YP_004268623	1133521..1134063(-)			hypothetical protein
PB	YP_004268624	1134162..1136063(-)			hypothetical protein
PB	YP_004268625	1136134..1136589(-)			hypothetical protein
PB	YP_004268626	1136565..1136792(-)			hypothetical protein
PB	YP_004268628	1137784..1139490(-)			hypothetical protein
PB	YP_004268629	1139773..1140102(-)			hypothetical protein
PB	YP_004268630	1140242..1140640(-)			hypothetical protein
PB	YP_004268631	1140757..1141143(-)			hypothetical protein
PB	YP_004268753	1298553..1299083(-)			hypothetical protein
PB	YP_004268754	1299940..1300497(-)			hypothetical protein
PB	YP_004268755	1300574..1301113(-)			hypothetical protein
PB	YP_004268756	1301342..1301731(+)			hypothetical protein
PB	YP_004268757	1301953..1302681(+)			hypothetical protein
PB	YP_004268758	1302772..1304478(+)			hypothetical protein
PB	YP_004268759	1305420..1305734(+)			hypothetical protein
PB	YP_004268760	1305731..1307275(+)			hypothetical protein
PB	YP_004268761	1307499..1308869(+)			hypothetical protein
PB	YP_004268763	1309871..1310788(+)			hypothetical protein
PB	YP_004268764	1310805..1311317(+)			hypothetical protein
PB	YP_004268766	1312024..1312356(+)			hypothetical protein
PB	YP_004268767	1312381..1313166(-)			hypothetical protein
PB	YP_004268768	1313284..1314288(-)			hypothetical protein
PB	YP_004268769	1314396..1314515(+)			hypothetical protein
PB	YP_004268770	1314512..1315219(+)			hypothetical protein
PB	YP_004268771	1315234..1315794(+)			hypothetical protein
PB	YP_004268772	1315857..1316930(-)			hypothetical protein
PB	YP_004268773	1316986..1317357(-)			hypothetical protein
PB	YP_004268775	1319340..1320152(-)			hypothetical protein
PB	YP_004268780	1331346..1335101(-)			hypothetical protein
PB	YP_004268781	1335055..1335543(-)			hypothetical protein
PB	YP_004268782	1335659..1335988(+)			hypothetical protein
PB	YP_004268783	1335985..1336722(+)			hypothetical protein
PB	YP_004268784	1336744..1337694(+)			hypothetical protein
PB	YP_004268785	1337745..1340081(+)			hypothetical protein
PB	YP_004268787	1340689..1341591(+)			hypothetical protein
PB	YP_004268788	1341710..1342318(+)			hypothetical protein
PB	YP_004268789	1342383..1342610(+)			hypothetical protein
PB	YP_004268791	1343648..1344106(+)			hypothetical protein
PB	YP_004268793	1345167..1345385(+)			hypothetical protein
PB	YP_004268794	1345304..1345501(-)			hypothetical protein
PB	YP_004268796	1346049..1346294(+)			hypothetical protein
PB	YP_004268797	1346369..1346788(+)			hypothetical protein
PB	YP_004268798	1346839..1347246(+)			hypothetical protein
PB	YP_004268799	1347373..1347666(+)			hypothetical protein
PB	YP_004268800	1347722..1347967(+)			hypothetical protein
PB	YP_004268801	1348041..1348403(+)			hypothetical protein
PB	YP_004268802	1348400..1348807(+)			hypothetical protein
PB	YP_004268803	1349062..1349568(-)			hypothetical protein
PB	YP_004268804	1349531..1349875(-)			hypothetical protein
PB	YP_004268805	1349957..1351096(-)			hypothetical protein
PB	YP_004268807	1351755..1352204(-)			hypothetical protein
PB	YP_004268808	1352226..1352447(-)			hypothetical protein
PB	YP_004269093	1718629..1719015(-)			hypothetical protein
PB	YP_004269094	1719089..1719463(-)			hypothetical protein
PB	YP_004269096	1720341..1720931(-)			hypothetical protein
PB	YP_004269097	1720951..1721658(-)			hypothetical protein
PB	YP_004269098	1721821..1722561(+)			hypothetical protein
PB	YP_004269099	1722708..1723502(-)			hypothetical protein
PB	YP_004269101	1725840..1726442(+)			hypothetical protein
PB	YP_004269102	1726458..1727300(-)			hypothetical protein
PB	YP_004269103	1727297..1729315(-)			hypothetical protein
PB	YP_004269104	1729328..1730572(-)			hypothetical protein
PB	YP_004269105	1730572..1731159(-)			hypothetical protein
PB	YP_004269106	1731159..1731992(-)			hypothetical protein
PB	YP_004269108	1734097..1734414(-)			hypothetical protein
PB	YP_004269109	1734414..1734827(-)			hypothetical protein
PB	YP_004269110	1734876..1735358(-)			hypothetical protein
PB	YP_004269113	1736073..1736603(-)			hypothetical protein
PB	YP_004269114	1736883..1737110(-)			hypothetical protein
PB	YP_004269118	1740613..1741389(+)			hypothetical protein
PB	YP_004269121	1743518..1744267(+)			hypothetical protein
PB	YP_004269122	1744390..1744956(+)			hypothetical protein
PB	YP_004269124	1745326..1746822(-)			hypothetical protein
PB	YP_004269584	2310186..2310695(-)			hypothetical protein
PB	YP_004269585	2310741..2311712(-)			hypothetical protein
PB	YP_004271394	4681131..4681331(+)			hypothetical protein
PB	YP_004271395	4681291..4681506(-)			hypothetical protein
PB	YP_004271397	4684187..4684363(+)			hypothetical protein
PB	YP_004271398	4685071..4685202(-)			hypothetical protein
PB	YP_004271400	4686036..4686719(-)			hypothetical protein
PB	YP_004271401	4686703..4687737(-)			hypothetical protein
PB	YP_004271403	4688262..4688465(-)			hypothetical protein
PB	YP_004271404	4688575..4688814(-)			hypothetical protein
PB	YP_004271405	4688822..4689775(-)			hypothetical protein
PB	YP_004271406	4689870..4690337(-)			hypothetical protein
PB	YP_004271408	4692409..4692786(-)			hypothetical protein
PB	YP_004271409	4692783..4693151(-)			hypothetical protein
PB	YP_004271410	4693235..4693441(-)			hypothetical protein
PB	YP_004271777	5166492..5167424(+)			hypothetical protein
PB	YP_004271778	5167817..5168386(+)			hypothetical protein
PB	YP_004271780	5169646..5170482(+)			hypothetical protein
PB	YP_004271782	5171508..5172821(+)			hypothetical protein
IP	YP_004179533	3512245..3513105(-)			hypothetical protein
IP	YP_004179535	3514829..3515218(-)			hypothetical protein
IP	YP_004179536	3515215..3515469(-)			hypothetical protein
IP	YP_004179538	3518579..3518980(-)			hypothetical protein
IP	YP_004179539	3519060..3519350(-)			hypothetical protein
IP	YP_004179540	3519363..3519569(-)			hypothetical protein
IP	YP_004179541	3519683..3519979(-)			hypothetical protein
IP	YP_004179544	3528487..3529824(-)			hypothetical protein
IP	YP_004179545	3529821..3531428(-)			hypothetical protein
IP	YP_004179546	3531425..3532105(-)			hypothetical protein
IP	YP_004179547	3532105..3532896(-)			hypothetical protein
IP	YP_004179548	3532907..3534883(-)			hypothetical protein
IP	YP_004179549	3534886..3535086(-)			hypothetical protein
IP	YP_004179550	3535086..3535586(-)			hypothetical protein
IP	YP_004179551	3535604..3536641(-)			hypothetical protein
IP	YP_004179552	3536662..3537102(-)			hypothetical protein
IP	YP_004179553	3537115..3537546(-)			hypothetical protein
IP	YP_004179554	3537550..3537975(-)			hypothetical protein
IP	YP_004179555	3537976..3538356(-)			hypothetical protein
IP	YP_004179556	3538364..3538699(-)			hypothetical protein
IP	YP_004179557	3538732..3540795(-)			hypothetical protein
IP	YP_004179559	3542257..3542454(-)			hypothetical protein
IP	YP_004179560	3542781..3543110(+)			hypothetical protein
IP	YP_004179562	3543946..3544797(+)			hypothetical protein
IP	YP_004179563	3544813..3545583(+)			hypothetical protein
IP	YP_004179564	3545576..3546031(+)			hypothetical protein
IP	YP_004179569	3551786..3552265(+)			hypothetical protein
IP	YP_004179570	3552258..3552647(+)			hypothetical protein
IP	YP_004179571	3552644..3553087(+)			hypothetical protein
IP	YP_004179572	3553157..3553336(-)			hypothetical protein
IP	YP_004179574	3553827..3554051(+)			hypothetical protein
IP	YP_004179575	3554041..3556308(+)			hypothetical protein
IP	YP_004179576	3556383..3556589(+)			hypothetical protein
IP	YP_004179579	3558705..3559118(+)			hypothetical protein
IP	YP_004179580	3559303..3560493(+)			hypothetical protein
IP	YP_004179581	3560471..3561517(+)			hypothetical protein
IP	YP_004179582	3562013..3563380(-)			hypothetical protein
IP	YP_004179585	3566208..3567749(+)			hypothetical protein
IP	YP_004179586	3567751..3569304(+)			hypothetical protein
IP	YP_004179587	3569388..3569552(+)			hypothetical protein
IP	YP_004179588	3569549..3570091(+)			hypothetical protein
IP	YP_004179589	3570042..3571787(-)			hypothetical protein
PB	YP_004268614	1124020..1127196(+)			HsdR family type I site-specific deoxyribonuclease
PB	YP_004268790	1342669..1343625(+)			Holliday junction DNA helicase RuvB domain-containing protein
PB	YP_004269123	1744942..1745232(-)			HNH endonuclease
RB	NP_864966.1	1292292..1293422(-1)			hexosyltransferase
RB	NP_864967.1	1293454..1294251(-1)			hexosyltransferase
RB	NP_864973.1	1296888..1298060(-1)			hexosyltransferase
RB	NP_864975.1	1299297..1300499(-1)			hexosyltransferase
PB	YP_004268777	1322091..1324910(-)			helicase
PL	YP_003629121	1381857..1382963(1)			heat shock protein DnaJ domain-containing protein
PB	YP_004268806	1351296..1351754(+)			HEAT domain containing protein
RB	NP_864968.1	1294233..1295438(1)			H repeat-containing transposase
RB	NP_865893.1	2106238..2107443(1)		ydcC	H repeat-containing protein ydcC
PS	YP_003372224	4835955..4837415(1)			group 1 glycosyl transferase
RB	NP_864962.1	1288021..1288788(-1)			glycosyltransferase-like protein
RB	NP_864974.1	1298057..1299304(-1)			glycosyltransferase
RB	NP_869920.1	6144227..6146656(1)			glutathione-regulated potassium-efflux system protein KefB
IP	YP_004179543	3527654..3528484(-)			FkbM family methyltransferase
PB	YP_004271774	5163801..5164661(+)			family 2 glycosyl transferase
PB	YP_004271776	5165448..5166485(+)			family 2 glycosyl transferase
PB	YP_004271779	5168729..5169649(+)			family 2 glycosyl transferase
PB	YP_004271781	5170564..5171511(+)			family 2 glycosyl transferase
PS	YP_003369836	1611399..1612211(1)			ExoV-like protein
PB	YP_004268779	1327774..1331334(-)			exodeoxyribonuclease V
PB	YP_004268786	1340134..1340436(-)			exocyst complex component 3
PS	YP_003369671	1392261..1392503(-1)			excisionase family DNA binding domain-containing protein
PS	YP_003372964	5809406..5810464(-1)			endonuclease I
PS	YP_003372968	5819811..5822042(-1)			endonuclease I
IP	YP_004179565	3546149..3546598(+)			endodeoxyribonuclease RusA
PB	YP_004268569	1089168..1089671(-)			ECF subfamily RNA polymerase sigma-24 subunit
PB	YP_004268810	1353678..1354262(+)			ECF subfamily RNA polymerase sigma-24 subunit
IP	YP_004179583	3564650..3565225(-)			ECF subfamily RNA polymerase sigma-24 factor
PB	YP_004269125	1747050..1747469(+)			Dual specificity protein phosphatase
RB	NP_870925.1	7087707..7090199(-1)			dolichol-phosphate mannosyltransferase- membrane bound sugar transferase involved in LPS biosynthesis
PS	YP_003372965	5810545..5814945(-1)			DNA/RNA non-specific endonuclease
PB	YP_004268627	1137089..1137787(-)			DNA methylase N-4/N-6 domain-containing protein
PB	YP_004268778	1324918..1327770(-)			DNA methylase N-4/N-6 domain-containing protein
PL	YP_003631094	3979304..3981424(-1)			DEAD/DEAH box helicase
PB	YP_004268765	1311314..1312000(+)			D12 class N6 adenine-specific DNA methyltransferase
RB	NP_870058.1	6258999..6260507(1)			cytoskeleton assembly control protein
PS	YP_003372962	5804110..5805330(-1)			cytochrome P450
PB	YP_004268580	1097606..1098877(-)			cytochrome P450
PS	YP_003372961	5802955..5804088(1)			cyclopropane-fatty-acyl-phospholipid synthase
RB	NP_869418.1	5640680..5646919(1)			cycloinulo-oligosaccharide fructanotransferase
IP	YP_004179532	3510611..3511675(-)			CRISPR-associated protein
PS	YP_003372209	4817143..4817604(1)			CopY family transcriptional regulator
RB	NP_864963.1	1288767..1289297(-1)			colanic acid biosynthesis acetyltransferase WcaF
RB	NP_869133.1	5335763..5336299(-1)			chaperonine
RB	NP_866938.1	3078660..3080117(-1)		ftsH	cell division protein FtsH-like protein
PB	YP_004268586	1103733..1103984(-)			carbon storage regulator
PB	YP_004267852	246351..248414(+)			bifunctional DNA primase/polymerase
IP	YP_004179567	3548315..3550204(+)			bifunctional DNA primase/polymerase
RB	NP_866937.1	3077796..3078569(-1)			bacterioferritin comigratory protein (Bcp)
RB	NP_863910.1	235258..236805(1)			ATP-binding protein
RB	NP_870916.1	7083676..7084662(-1)			ATPase AAA
PL	YP_003629126	1386954..1388459(-1)			ATPase AAA
PB	YP_004268599	1110973..1111914(-)			ATPase AAA
PB	YP_004271407	4690416..4691903(-)			ATPase AAA
PL	YP_003631095	3981418..3982740(-1)			ATP/GTP binding protein
PB	YP_004268557	1075392..1076003(+)			aspartokinase uridylate kinase
RB	NP_866334.1	2467814..2469289(-1)			arylsulphatase A
PS	YP_003369008	565568..565882(1)			ArsR family transcriptional regulator
PS	YP_003370769	2901097..2902062(-1)			apurinic endonuclease Apn1
RB	NP_864159.1	500437..501765(-1)			amino acid transporter
RB	NP_870154.1	6335006..6359527(1)			aggregation factor core protein MAFp3, isoform C
PB	YP_004269092	1716909..1718483(-)			adenine-specific DNA-methyltransferase
PB	YP_004268585	1100503..1103730(-)			acriflavin resistance protein
